# Supplementary material for: Crystal structures of three N-ar­yl-2,2,2-tri­bromo­acetamides
Source: Acta Crystallogr E Crystallogr Commun. 2015 Aug 22;71(Pt 9):1048–53. doi: 10.1107/S2056989015015248 (PMC4555380; doi:10.1107/S2056989015015248)
Supplement: Supplementary file 1 [file e-71-01048-sup1.cif]

##############################################################################
#                                                                            #
# This CIF contains the data in a paper accepted for publication in          #
# Acta Crystallographica Section E. It conforms to the requirements of       #
# Notes for Authors for Acta Crystallographica Section E, and has been       #
# peer reviewed under the auspices of the IUCr Commission on Journals.       #
#                                                                            #
# Full details of the Crystallographic Information File format               #
# are given in the paper "The Crystallographic Information File (CIF):       #
# a New Standard Archive File for Crystallography" by S. R. Hall, F. H.      #
# Allen and I. D. Brown [Acta Cryst. (1991), A47, 655-685].                  #
#                                                                            #
# The current version of the core CIF dictionary is obtainable from          #
# ftp://ftp.iucr.org/pub/cif_core.dic.                                       #
#                                                                            #
# Software is freely available for graphical display of the structure(s)     #
# in this CIF. For information consult the CIF software page                 #
# http://www.iucr.org/resources/cif/software.                                #
#                                                                            #
# This file may be used for bona fide research purposes within the           #
# scientific community so long as proper attribution is given to the journal # 
# article from which it was obtained.                                        #
#                                                                            #
##############################################################################
data_I
_audit_creation_method     SHELXL-97
_chemical_name_systematic
;
2,2,2-Tribromo-<i>N</i>-(2-fluorophenyl)acetamide
;
_chemical_name_common     ?
_chemical_formula_moiety     'C8 H5 Br3 F N O'
_chemical_formula_sum     'C8 H5 Br3 F N O'
_chemical_formula_iupac     'C8 H5 Br3 F N O'
_chemical_formula_weight     389.86
_chemical_melting_point     403
_symmetry_cell_setting     triclinic
_symmetry_space_group_name_H-M     'P -1'
_symmetry_space_group_name_hall     '-P 1'
loop_
    _symmetry_equiv_pos_as_xyz
    'x, y, z'
    '-x, -y, -z'
_cell_length_a     6.1825(13)
_cell_length_b     8.929(2)
_cell_length_c     9.971(2)
_cell_angle_alpha     85.858(8)
_cell_angle_beta     87.966(8)
_cell_angle_gamma     78.919(8)
_cell_volume     538.6(2)
_cell_formula_units_Z     2
_cell_measurement_reflns_used     123
_cell_measurement_theta_min     7.30
_cell_measurement_theta_max     59.99
_cell_measurement_temperature     296(2)
_cell_special_details     Prism
_exptl_crystal_description     prism
_exptl_crystal_colour     colourless
_exptl_crystal_size_max     0.28
_exptl_crystal_size_mid     0.24
_exptl_crystal_size_min     0.22
_exptl_crystal_density_diffrn     2.404
_exptl_crystal_density_meas     ?
_exptl_crystal_density_method     'not measured'
_exptl_crystal_F_000     364
_exptl_absorpt_coefficient_mu     13.774
_exptl_absorpt_correction_type     multi-scan
_exptl_absorpt_process_details
;
(SADABS; Bruker, 2009)
;
_exptl_absorpt_correction_T_min     0.048
_exptl_absorpt_correction_T_max     0.053
_exptl_special_details     ?
_diffrn_ambient_temperature     296(2)
_diffrn_radiation_type     CuK\a
_diffrn_radiation_wavelength     1.54178
_diffrn_radiation_source     'fine-focus sealed tube'
_diffrn_radiation_monochromator     graphite
_diffrn_measurement_device_type     'Bruker APEXII'
_diffrn_measurement_method     'phi and \f scans'
_diffrn_detector_area_resol_mean     ?
_diffrn_reflns_number     4683
_diffrn_reflns_av_R_equivalents     0.0510
_diffrn_reflns_av_sigmaI/netI     0.0517
_diffrn_reflns_theta_min     7.30
_diffrn_reflns_theta_max     59.99
_diffrn_reflns_theta_full     59.99
_diffrn_measured_fraction_theta_max     0.979
_diffrn_measured_fraction_theta_full     0.979
_diffrn_reflns_limit_h_min     -6
_diffrn_reflns_limit_h_max     6
_diffrn_reflns_limit_k_min     -10
_diffrn_reflns_limit_k_max     10
_diffrn_reflns_limit_l_min     -11
_diffrn_reflns_limit_l_max     10
_diffrn_standards_number     1
_diffrn_standards_interval_count     1
_diffrn_standards_interval_time     5
_diffrn_standards_decay_%     0.1
_refine_special_details
;
Refinement of <i>F</i>^2^ against ALL reflections. The weighted <i>R</i>-factor
<i>wR</i> and goodness of fit <i>S</i> are based on <i>F</i>^2^, conventional
<i>R</i>-factors <i>R</i> are based on <i>F</i>, with <i>F</i> set to zero for
negative <i>F</i>^2^. The threshold expression of <i>F</i>^2^ >
2\s(<i>F</i>^2^) is used only for calculating <i>R</i>-factors(gt) <i>etc</i>.
and is not relevant to the choice of reflections for refinement.
<i>R</i>-factors based on <i>F</i>^2^ are statistically about twice as large
as those based on <i>F</i>, and <i>R</i>- factors based on ALL data will be
even larger.
;
_reflns_number_total     1549
_reflns_number_gt     1485
_reflns_threshold_expression     >2\s(I)
_refine_ls_structure_factor_coef     Fsqd
_refine_ls_matrix_type     full
_refine_ls_R_factor_all     0.0460
_refine_ls_R_factor_gt     0.0449
_refine_ls_wR_factor_gt     0.1182
_refine_ls_wR_factor_ref     0.1198
_refine_ls_goodness_of_fit_ref     1.104
_refine_ls_restrained_S_all     1.104
_refine_ls_number_reflns     1549
_refine_ls_number_parameters     128
_refine_ls_number_restraints     0
_refine_ls_number_constraints     ?
_refine_ls_hydrogen_treatment     constr
_refine_ls_weighting_scheme     calc
_refine_ls_weighting_details
         'calc w=1/[\s^2^(Fo^2^)+(0.0730P)^2^+0.4735P] where P=(Fo^2^+2Fc^2^)/3'
_atom_sites_solution_hydrogens     geom
_atom_sites_solution_primary     direct
_atom_sites_solution_secondary     difmap
_refine_ls_shift/su_max     0.000
_refine_ls_shift/su_mean     0.000
_refine_diff_density_max     0.964
_refine_diff_density_min     -0.604
_refine_ls_extinction_method     SHELXL
_refine_ls_extinction_coef     0.0074(12)
_refine_ls_extinction_expression
                                  'Fc^*^=kFc[1+0.001xFc^2^\l^3^/sin(2\q)]^-1/4^'
loop_
    _atom_type_symbol
    _atom_type_description
    _atom_type_scat_dispersion_real
    _atom_type_scat_dispersion_imag
    _atom_type_scat_source
    'C' 'C' 0.0181 0.0091
                         'International Tables Vol C Tables 4.2.6.8 and 6.1.1.4'
    'N' 'N' 0.0311 0.0180
                         'International Tables Vol C Tables 4.2.6.8 and 6.1.1.4'
    'O' 'O' 0.0492 0.0322
                         'International Tables Vol C Tables 4.2.6.8 and 6.1.1.4'
    'F' 'F' 0.0727 0.0534
                         'International Tables Vol C Tables 4.2.6.8 and 6.1.1.4'
    'Br' 'Br' -0.6763 1.2805
                         'International Tables Vol C Tables 4.2.6.8 and 6.1.1.4'
    'H' 'H' 0.0000 0.0000
                         'International Tables Vol C Tables 4.2.6.8 and 6.1.1.4'
_computing_data_collection
;
APEX2 (Bruker, 2009)
;
_computing_cell_refinement
;
APEX2 and SAINT-Plus (Bruker, 2009)
;
_computing_data_reduction
;
SAINT-Plus and XPREP (Bruker, 2009)
;
_computing_structure_solution
;
SHELXS97 (Sheldrick, 2008)
;
_computing_structure_refinement
;
SHELXL97 (Sheldrick, 2008)
;
_computing_molecular_graphics
;
Mercury (Macrae <i>et al.</i>,  2008)
;
_computing_publication_material
;
SHELXL97 (Sheldrick, 2008)
;
loop_
    _atom_site_type_symbol
    _atom_site_label
    _atom_site_fract_x
    _atom_site_fract_y
    _atom_site_fract_z
    _atom_site_U_iso_or_equiv
    _atom_site_adp_type
    _atom_site_calc_flag
    _atom_site_refinement_flags
    _atom_site_occupancy
    _atom_site_symmetry_multiplicity
    _atom_site_disorder_assembly
    _atom_site_disorder_group
    F F1 0.3498(7) 0.6456(4) 0.5450(4) 0.0760(11) Uani d . 1 1 . .
    C C2 0.4528(10) 0.7432(6) 0.6065(5) 0.0501(12) Uani d . 1 1 . .
    C C1 0.6308(9) 0.7870(5) 0.5395(5) 0.0429(11) Uani d . 1 1 . .
    C C6 0.7390(10) 0.8852(6) 0.6027(5) 0.0536(13) Uani d . 1 1 . .
    H H6 0.8603 0.9181 0.5613 0.064 Uiso calc R 1 1 . .
    C C5 0.6636(11) 0.9331(6) 0.7277(5) 0.0569(14) Uani d . 1 1 . .
    H H5 0.7358 0.9984 0.7698 0.068 Uiso calc R 1 1 . .
    C C4 0.4852(11) 0.8866(7) 0.7908(6) 0.0607(14) Uani d . 1 1 . .
    H H4 0.4378 0.9204 0.8748 0.073 Uiso calc R 1 1 . .
    C C3 0.3764(11) 0.7905(7) 0.7305(6) 0.0614(15) Uani d . 1 1 . .
    H H3 0.2547 0.7583 0.7722 0.074 Uiso calc R 1 1 . .
    N N1 0.6900(8) 0.7303(5) 0.4129(4) 0.0487(10) Uani d . 1 1 . .
    H H1 0.6157 0.6658 0.3871 0.058 Uiso calc R 1 1 . .
    C C7 0.8475(8) 0.7644(5) 0.3276(5) 0.0430(11) Uani d . 1 1 . .
    O O1 0.9690(8) 0.8512(5) 0.3453(4) 0.0735(14) Uani d . 1 1 . .
    C C8 0.8737(8) 0.6801(5) 0.1956(5) 0.0410(11) Uani d . 1 1 . .
    Br Br1 0.99546(11) 0.80114(7) 0.05528(5) 0.0602(3) Uani d . 1 1 . .
    Br Br2 1.07967(10) 0.48905(6) 0.23436(7) 0.0669(3) Uani d . 1 1 . .
    Br Br3 0.60118(10) 0.63535(7) 0.13471(6) 0.0600(3) Uani d . 1 1 . .
loop_
    _atom_site_aniso_label
    _atom_site_aniso_U_11
    _atom_site_aniso_U_22
    _atom_site_aniso_U_33
    _atom_site_aniso_U_12
    _atom_site_aniso_U_13
    _atom_site_aniso_U_23
    F1 0.073(2) 0.089(2) 0.081(2) -0.049(2) 0.0223(19) -0.0244(19)
    C2 0.054(3) 0.045(3) 0.055(3) -0.019(2) 0.003(2) -0.003(2)
    C1 0.047(3) 0.041(2) 0.040(2) -0.010(2) 0.001(2) 0.0047(19)
    C6 0.065(4) 0.053(3) 0.047(3) -0.023(3) 0.004(2) 0.001(2)
    C5 0.070(4) 0.053(3) 0.050(3) -0.018(3) -0.008(3) -0.005(2)
    C4 0.073(4) 0.057(3) 0.051(3) -0.011(3) 0.009(3) -0.005(2)
    C3 0.063(4) 0.058(3) 0.061(3) -0.012(3) 0.023(3) -0.003(3)
    N1 0.057(3) 0.048(2) 0.048(2) -0.026(2) 0.009(2) -0.0048(17)
    C7 0.041(3) 0.042(3) 0.046(2) -0.012(2) 0.000(2) 0.0031(19)
    O1 0.078(3) 0.096(3) 0.064(2) -0.060(3) 0.017(2) -0.022(2)
    C8 0.033(2) 0.046(3) 0.046(2) -0.0129(19) 0.0032(19) -0.001(2)
    Br1 0.0689(5) 0.0687(5) 0.0477(4) -0.0297(3) 0.0123(3) 0.0032(3)
    Br2 0.0537(5) 0.0484(5) 0.0950(6) -0.0024(3) -0.0021(3) -0.0005(3)
    Br3 0.0455(5) 0.0839(5) 0.0573(5) -0.0263(3) -0.0035(3) -0.0095(3)
_geom_special_details
;
All s.u.'s (except the s.u. in the dihedral angle between two l.s. planes) are
estimated using the full covariance matrix. The cell s.u.'s are taken into
account individually in the estimation of s.u.'s in distances, angles and
torsion angles; correlations between s.u.'s in cell parameters are only used
when they are defined by crystal symmetry. An approximate (isotropic)
treatment of cell s.u.'s is used for estimating s.u.'s involving l.s. planes.
;
loop_
    _geom_bond_atom_site_label_1
    _geom_bond_atom_site_label_2
    _geom_bond_site_symmetry_2
    _geom_bond_distance
    _geom_bond_publ_flag
    F1 C2 . 1.363(6) ?
    C2 C3 . 1.374(8) ?
    C2 C1 . 1.373(8) ?
    C1 C6 . 1.396(7) ?
    C1 N1 . 1.405(6) ?
    C6 C5 . 1.382(8) ?
    C6 H6 . 0.9300 ?
    C5 C4 . 1.369(9) ?
    C5 H5 . 0.9300 ?
    C4 C3 . 1.370(9) ?
    C4 H4 . 0.9300 ?
    C3 H3 . 0.9300 ?
    N1 C7 . 1.334(6) ?
    N1 H1 . 0.8600 ?
    C7 O1 . 1.204(6) ?
    C7 C8 . 1.551(7) ?
    C8 Br1 . 1.927(4) ?
    C8 Br3 . 1.932(5) ?
    C8 Br2 . 1.946(5) ?
loop_
    _geom_angle_atom_site_label_1
    _geom_angle_atom_site_label_2
    _geom_angle_atom_site_label_3
    _geom_angle_site_symmetry_1
    _geom_angle_site_symmetry_3
    _geom_angle
    _geom_angle_publ_flag
    F1 C2 C3 . . 119.2(5) ?
    F1 C2 C1 . . 116.9(5) ?
    C3 C2 C1 . . 123.9(5) ?
    C2 C1 C6 . . 117.3(5) ?
    C2 C1 N1 . . 117.8(5) ?
    C6 C1 N1 . . 124.9(5) ?
    C5 C6 C1 . . 119.2(5) ?
    C5 C6 H6 . . 120.4 ?
    C1 C6 H6 . . 120.4 ?
    C4 C5 C6 . . 121.5(5) ?
    C4 C5 H5 . . 119.2 ?
    C6 C5 H5 . . 119.2 ?
    C5 C4 C3 . . 120.2(5) ?
    C5 C4 H4 . . 119.9 ?
    C3 C4 H4 . . 119.9 ?
    C2 C3 C4 . . 117.8(6) ?
    C2 C3 H3 . . 121.1 ?
    C4 C3 H3 . . 121.1 ?
    C7 N1 C1 . . 127.9(4) ?
    C7 N1 H1 . . 116.1 ?
    C1 N1 H1 . . 116.1 ?
    O1 C7 N1 . . 126.1(5) ?
    O1 C7 C8 . . 118.7(4) ?
    N1 C7 C8 . . 115.3(4) ?
    C7 C8 Br1 . . 109.6(3) ?
    C7 C8 Br3 . . 113.7(3) ?
    Br1 C8 Br3 . . 108.8(2) ?
    C7 C8 Br2 . . 105.9(3) ?
    Br1 C8 Br2 . . 109.6(2) ?
    Br3 C8 Br2 . . 109.1(2) ?
loop_
    _geom_torsion_atom_site_label_1
    _geom_torsion_atom_site_label_2
    _geom_torsion_atom_site_label_3
    _geom_torsion_atom_site_label_4
    _geom_torsion_site_symmetry_1
    _geom_torsion_site_symmetry_2
    _geom_torsion_site_symmetry_3
    _geom_torsion_site_symmetry_4
    _geom_torsion
    _geom_torsion_publ_flag
    F1 C2 C1 C6 . . . . -179.1(5) ?
    C3 C2 C1 C6 . . . . 0.1(8) ?
    F1 C2 C1 N1 . . . . 1.0(7) ?
    C3 C2 C1 N1 . . . . -179.7(5) ?
    C2 C1 C6 C5 . . . . 0.0(8) ?
    N1 C1 C6 C5 . . . . 179.8(5) ?
    C1 C6 C5 C4 . . . . -0.1(9) ?
    C6 C5 C4 C3 . . . . 0.0(9) ?
    F1 C2 C3 C4 . . . . 179.0(6) ?
    C1 C2 C3 C4 . . . . -0.2(9) ?
    C5 C4 C3 C2 . . . . 0.2(9) ?
    C2 C1 N1 C7 . . . . 175.8(5) ?
    C6 C1 N1 C7 . . . . -4.0(8) ?
    C1 N1 C7 O1 . . . . 0.2(9) ?
    C1 N1 C7 C8 . . . . 179.3(5) ?
    O1 C7 C8 Br1 . . . . -27.4(6) ?
    N1 C7 C8 Br1 . . . . 153.5(4) ?
    O1 C7 C8 Br3 . . . . -149.4(5) ?
    N1 C7 C8 Br3 . . . . 31.5(5) ?
    O1 C7 C8 Br2 . . . . 90.8(5) ?
    N1 C7 C8 Br2 . . . . -88.3(4) ?
loop_
    _geom_hbond_atom_site_label_d
    _geom_hbond_atom_site_label_h
    _geom_hbond_atom_site_label_a
    _geom_hbond_distance_dh
    _geom_hbond_distance_ha
    _geom_hbond_distance_da
    _geom_hbond_angle_dha
    _geom_hbond_publ_flag
    N1 H1 Br3 0.86 2.56 3.056(4) 118 yes
    N1 H1 F1 0.86 2.26 2.646(6) 107 yes
    C6 H6 O1 0.93 2.32 2.896(7) 120 yes
_iucr_refine_instructions_details
;
TITL 2014_november_suchetan_tba1r_0_a.res in P-1
CELL  1.54178   6.1825   8.9291   9.9711   85.858   87.966   78.919
ZERR     2.00   0.0013   0.0020   0.0022    0.008    0.008    0.008
LATT   1
SFAC  C    N    O    F    BR   H
UNIT  16   2    2    2    6    10
MERG   2
OMIT    -2.00 120.00
OMIT    -1   3   0
OMIT     1   3   0
OMIT     2   1   1
OMIT    -2   0   1
OMIT     1   0   3
OMIT     0  -1   1
OMIT     0   1   0
OMIT    -3  -1   1
OMIT     3   2   2
OMIT     0   1   2
OMIT    -1   0   1
OMIT     2   0   5
OMIT    -4  -5   3
OMIT    -2   0   2
EXTI    0.00813
FMAP   2
PLAN   20
ACTA
BOND
BOND   $H
CONF
LIST   4
WGHT     0.07300     0.47350
L.S.  40
TEMP    23.00
FVAR     0.76401
F1    4    0.349814    0.645567    0.545062    11.00000    0.07359    0.08937 =
        0.08141   -0.02487    0.02298   -0.04967
C2    1    0.452741    0.743134    0.606536    11.00000    0.05595    0.04613 =
        0.05466   -0.00304    0.00497   -0.01901
C1    1    0.631040    0.786758    0.539697    11.00000    0.04868    0.04096 =
        0.04204    0.00377    0.00186   -0.01111
C6    1    0.739163    0.885195    0.602925    11.00000    0.06302    0.05350 =
        0.04657   -0.00013    0.00358   -0.02257
AFIX   43
H6    6    0.860595    0.917940    0.561467    11.00000   -1.20000
AFIX    0
C5    1    0.663904    0.933259    0.727426    11.00000    0.07241    0.05570 =
        0.05028   -0.00459   -0.00633   -0.02017
AFIX   43
H5    6    0.735988    0.998855    0.769303    11.00000   -1.20000
AFIX    0
C4    1    0.485398    0.886768    0.791081    11.00000    0.07476    0.05726 =
        0.05204   -0.00611    0.00764   -0.01134
AFIX   43
H4    6    0.438214    0.920505    0.875211    11.00000   -1.20000
AFIX    0
C3    1    0.376094    0.790156    0.730407    11.00000    0.06386    0.06008 =
        0.06119   -0.00270    0.02275   -0.01277
AFIX   43
H3    6    0.254414    0.757846    0.771966    11.00000   -1.20000
AFIX    0
N1    2    0.690013    0.730136    0.412746    11.00000    0.05654    0.05064 =
        0.04692   -0.00526    0.00892   -0.02736
AFIX   43
H1    6    0.615645    0.665739    0.386945    11.00000   -1.20000
AFIX    0
C7    1    0.847455    0.764358    0.327594    11.00000    0.04336    0.04401 =
        0.04587    0.00203    0.00141   -0.01215
O1    3    0.969095    0.851388    0.345353    11.00000    0.07916    0.09670 =
        0.06460   -0.02245    0.01721   -0.06093
C8    1    0.873356    0.680227    0.195584    11.00000    0.03386    0.04851 =
        0.04604   -0.00150    0.00378   -0.01525
BR1   5    0.995492    0.801149    0.055305    11.00000    0.06925    0.06943 =
        0.04826    0.00302    0.01227   -0.02984
BR2   5    1.079702    0.489050    0.234371    11.00000    0.05420    0.04929 =
        0.09553   -0.00093   -0.00187   -0.00286
BR3   5    0.601192    0.635353    0.134712    11.00000    0.04578    0.08456 =
        0.05785   -0.00973   -0.00333   -0.02638
HKLF 4
END
;
data_II
_audit_creation_method     SHELXL-97
_chemical_name_systematic
;
2,2,2-Tribromo-<i>N</i>-[3-(trifluoromethyl)phenyl]acetamide
;
_chemical_name_common     ?
_chemical_formula_moiety     'C9 H5 Br3 F3 N O'
_chemical_formula_sum     'C9 H5 Br3 F3 N O'
_chemical_formula_iupac     'C9 H5 Br3 F3 N O'
_chemical_formula_weight     439.87
_chemical_melting_point     425
_symmetry_cell_setting     orthorhombic
_symmetry_space_group_name_H-M     'P b c a'
_symmetry_space_group_name_hall     '-P 2ac 2ab'
loop_
    _symmetry_equiv_pos_as_xyz
    'x, y, z'
    'x+1/2, -y+1/2, -z'
    '-x, y+1/2, -z+1/2'
    '-x+1/2, -y, z+1/2'
    '-x, -y, -z'
    '-x-1/2, y-1/2, z'
    'x, -y-1/2, z-1/2'
    'x-1/2, y, -z-1/2'
_cell_length_a     11.3441(6)
_cell_length_b     10.3047(6)
_cell_length_c     20.6397(11)
_cell_angle_alpha     90.00
_cell_angle_beta     90.00
_cell_angle_gamma     90.00
_cell_volume     2412.7(2)
_cell_formula_units_Z     8
_cell_measurement_reflns_used     145
_cell_measurement_theta_min     5.80
_cell_measurement_theta_max     64.51
_cell_measurement_temperature     100(2)
_cell_special_details     Prism
_exptl_crystal_description     prism
_exptl_crystal_colour     colourless
_exptl_crystal_size_max     0.30
_exptl_crystal_size_mid     0.27
_exptl_crystal_size_min     0.25
_exptl_crystal_density_diffrn     2.422
_exptl_crystal_density_meas     ?
_exptl_crystal_density_method     'not measured'
_exptl_crystal_F_000     1648
_exptl_absorpt_coefficient_mu     12.661
_exptl_absorpt_correction_type     multi-scan
_exptl_absorpt_process_details
;
(SADABS; Bruker, 2009)
;
_exptl_absorpt_correction_T_min     0.1155
_exptl_absorpt_correction_T_max     0.1440
_exptl_special_details     ?
_diffrn_ambient_temperature     100(2)
_diffrn_radiation_type     CuK\a
_diffrn_radiation_wavelength     1.54178
_diffrn_radiation_source     'fine-focus sealed tube'
_diffrn_radiation_monochromator     graphite
_diffrn_measurement_device_type     'Bruker APEXII'
_diffrn_measurement_method     'phi and \f scans'
_diffrn_detector_area_resol_mean     ?
_diffrn_reflns_number     11524
_diffrn_reflns_av_R_equivalents     0.0544
_diffrn_reflns_av_sigmaI/netI     0.0386
_diffrn_reflns_theta_min     5.80
_diffrn_reflns_theta_max     64.51
_diffrn_reflns_theta_full     64.51
_diffrn_measured_fraction_theta_max     0.980
_diffrn_measured_fraction_theta_full     0.979
_diffrn_reflns_limit_h_min     -13
_diffrn_reflns_limit_h_max     13
_diffrn_reflns_limit_k_min     -11
_diffrn_reflns_limit_k_max     6
_diffrn_reflns_limit_l_min     -23
_diffrn_reflns_limit_l_max     24
_diffrn_standards_number     1
_diffrn_standards_interval_count     1
_diffrn_standards_interval_time     5
_diffrn_standards_decay_%     0.1
_refine_special_details
;
Refinement of <i>F</i>^2^ against ALL reflections. The weighted <i>R</i>-factor
<i>wR</i> and goodness of fit <i>S</i> are based on <i>F</i>^2^, conventional
<i>R</i>-factors <i>R</i> are based on <i>F</i>, with <i>F</i> set to zero for
negative <i>F</i>^2^. The threshold expression of <i>F</i>^2^ >
2\s(<i>F</i>^2^) is used only for calculating <i>R</i>-factors(gt) <i>etc</i>.
and is not relevant to the choice of reflections for refinement.
<i>R</i>-factors based on <i>F</i>^2^ are statistically about twice as large
as those based on <i>F</i>, and <i>R</i>- factors based on ALL data will be
even larger.
;
_reflns_number_total     1978
_reflns_number_gt     1967
_reflns_threshold_expression     >2\s(I)
_refine_ls_structure_factor_coef     Fsqd
_refine_ls_matrix_type     full
_refine_ls_R_factor_all     0.0398
_refine_ls_R_factor_gt     0.0395
_refine_ls_wR_factor_gt     0.1016
_refine_ls_wR_factor_ref     0.1020
_refine_ls_goodness_of_fit_ref     1.219
_refine_ls_restrained_S_all     1.219
_refine_ls_number_reflns     1978
_refine_ls_number_parameters     154
_refine_ls_number_restraints     0
_refine_ls_hydrogen_treatment     constr
_refine_ls_weighting_scheme     calc
_refine_ls_weighting_details
         'calc w=1/[\s^2^(Fo^2^)+(0.0569P)^2^+5.8187P] where P=(Fo^2^+2Fc^2^)/3'
_atom_sites_solution_hydrogens     geom
_atom_sites_solution_primary     direct
_atom_sites_solution_secondary     difmap
_refine_ls_shift/su_max     0.001
_refine_ls_shift/su_mean     0.000
_refine_diff_density_max     0.961
_refine_diff_density_min     -0.806
_refine_ls_extinction_method     none
_refine_ls_extinction_coef     ?
loop_
    _atom_type_symbol
    _atom_type_description
    _atom_type_scat_dispersion_real
    _atom_type_scat_dispersion_imag
    _atom_type_scat_source
    'C' 'C' 0.0181 0.0091
                         'International Tables Vol C Tables 4.2.6.8 and 6.1.1.4'
    'H' 'H' 0.0000 0.0000
                         'International Tables Vol C Tables 4.2.6.8 and 6.1.1.4'
    'O' 'O' 0.0492 0.0322
                         'International Tables Vol C Tables 4.2.6.8 and 6.1.1.4'
    'F' 'F' 0.0727 0.0534
                         'International Tables Vol C Tables 4.2.6.8 and 6.1.1.4'
    'Br' 'Br' -0.6763 1.2805
                         'International Tables Vol C Tables 4.2.6.8 and 6.1.1.4'
    'N' 'N' 0.0311 0.0180
                         'International Tables Vol C Tables 4.2.6.8 and 6.1.1.4'
_computing_data_collection
;
APEX2 (Bruker, 2009)
;
_computing_cell_refinement
;
APEX2 and SAINT-Plus (Bruker, 2009)
;
_computing_data_reduction
;
SAINT-Plus and XPREP (Bruker, 2009)
;
_computing_structure_solution
;
SHELXS97 (Sheldrick, 2008)
;
_computing_structure_refinement
;
SHELXL97 (Sheldrick, 2008)
;
_computing_molecular_graphics
;
Mercury (Macrae <i>et al.</i>,  2008)
;
_computing_publication_material
;
SHELXL97 (Sheldrick, 2008)
;
loop_
    _atom_site_type_symbol
    _atom_site_label
    _atom_site_fract_x
    _atom_site_fract_y
    _atom_site_fract_z
    _atom_site_U_iso_or_equiv
    _atom_site_adp_type
    _atom_site_calc_flag
    _atom_site_refinement_flags
    _atom_site_occupancy
    _atom_site_symmetry_multiplicity
    _atom_site_disorder_assembly
    _atom_site_disorder_group
    Br Br1 0.82269(4) 0.22572(4) 0.72340(2) 0.01621(19) Uani d . 1 1 . .
    Br Br2 0.97513(4) 0.19720(5) 0.85195(2) 0.0197(2) Uani d . 1 1 . .
    Br Br3 0.93377(4) -0.04340(4) 0.76175(2) 0.0208(2) Uani d . 1 1 . .
    F F1 0.2435(3) -0.0016(4) 0.89656(15) 0.0418(9) Uani d . 1 1 . .
    F F2 0.3744(3) -0.1282(3) 0.93617(17) 0.0340(8) Uani d . 1 1 . .
    F F3 0.2658(2) -0.0138(3) 0.99878(14) 0.0237(6) Uani d . 1 1 . .
    N N1 0.6923(3) 0.1851(4) 0.85629(17) 0.0120(8) Uani d . 1 1 . .
    H H1 0.7205 0.2589 0.8445 0.014 Uiso calc R 1 1 . .
    O O2 0.7243(3) -0.0319(3) 0.84716(15) 0.0149(7) Uani d . 1 1 . .
    C C4 0.3873(4) 0.2127(4) 0.9709(2) 0.0172(10) Uani d . 1 1 . .
    H H4 0.3194 0.2210 0.9959 0.021 Uiso calc R 1 1 . .
    C C3 0.4123(4) 0.0974(4) 0.9396(2) 0.0131(9) Uani d . 1 1 . .
    C C2 0.5142(4) 0.0835(4) 0.9018(2) 0.0118(8) Uani d . 1 1 . .
    H H2 0.5306 0.0054 0.8811 0.014 Uiso calc R 1 1 . .
    C C1 0.5903(4) 0.1887(4) 0.8958(2) 0.0113(8) Uani d . 1 1 . .
    C C7 0.7500(4) 0.0795(4) 0.83513(19) 0.0102(8) Uani d . 1 1 . .
    C C8 0.8624(4) 0.1125(4) 0.7951(2) 0.0120(8) Uani d . 1 1 . .
    C C9 0.3251(4) -0.0103(5) 0.9422(2) 0.0160(9) Uani d . 1 1 . .
    C C5 0.4656(4) 0.3166(5) 0.9645(2) 0.0169(9) Uani d . 1 1 . .
    H H5 0.4501 0.3945 0.9856 0.020 Uiso calc R 1 1 . .
    C C6 0.5654(4) 0.3043(4) 0.9272(2) 0.0150(9) Uani d . 1 1 . .
    H H6 0.6167 0.3742 0.9231 0.018 Uiso calc R 1 1 . .
loop_
    _atom_site_aniso_label
    _atom_site_aniso_U_11
    _atom_site_aniso_U_22
    _atom_site_aniso_U_33
    _atom_site_aniso_U_12
    _atom_site_aniso_U_13
    _atom_site_aniso_U_23
    Br1 0.0198(3) 0.0158(3) 0.0130(3) 0.00137(17) 0.00429(17) 0.00239(17)
    Br2 0.0118(3) 0.0246(3) 0.0226(3) -0.00234(18) -0.00244(17) -0.00310(19)
    Br3 0.0237(3) 0.0121(3) 0.0265(3) 0.00441(18) 0.0140(2) -0.00061(18)
    F1 0.0314(17) 0.062(2) 0.0323(17) -0.0301(16) -0.0199(14) 0.0239(17)
    F2 0.0258(16) 0.0208(16) 0.055(2) -0.0061(12) 0.0192(14) -0.0077(14)
    F3 0.0226(14) 0.0253(15) 0.0230(14) -0.0085(12) 0.0105(12) -0.0016(11)
    N1 0.0119(18) 0.0095(18) 0.0147(18) -0.0009(14) 0.0072(14) -0.0002(14)
    O2 0.0131(16) 0.0123(17) 0.0194(15) -0.0004(12) 0.0038(12) 0.0026(12)
    C4 0.015(2) 0.019(2) 0.018(2) 0.0045(18) 0.0053(18) -0.0009(18)
    C3 0.011(2) 0.015(2) 0.014(2) 0.0036(17) -0.0014(16) 0.0017(17)
    C2 0.011(2) 0.012(2) 0.013(2) 0.0016(16) -0.0032(16) 0.0004(17)
    C1 0.0088(19) 0.013(2) 0.012(2) 0.0034(16) -0.0024(17) 0.0012(16)
    C7 0.010(2) 0.010(2) 0.0104(19) -0.0016(16) -0.0014(16) -0.0004(16)
    C8 0.013(2) 0.009(2) 0.0146(19) 0.0019(17) 0.0038(17) 0.0000(17)
    C9 0.015(2) 0.019(2) 0.015(2) 0.0023(18) 0.0028(17) -0.0012(18)
    C5 0.013(2) 0.015(2) 0.023(2) 0.0031(18) 0.0032(18) -0.0044(19)
    C6 0.013(2) 0.012(2) 0.020(2) 0.0017(16) 0.0001(18) 0.0004(18)
_geom_special_details
;
All s.u.'s (except the s.u. in the dihedral angle between two l.s. planes) are
estimated using the full covariance matrix. The cell s.u.'s are taken into
account individually in the estimation of s.u.'s in distances, angles and
torsion angles; correlations between s.u.'s in cell parameters are only used
when they are defined by crystal symmetry. An approximate (isotropic)
treatment of cell s.u.'s is used for estimating s.u.'s involving l.s. planes.
;
loop_
    _geom_bond_atom_site_label_1
    _geom_bond_atom_site_label_2
    _geom_bond_site_symmetry_2
    _geom_bond_distance
    _geom_bond_publ_flag
    Br1 C8 . 1.938(4) ?
    Br2 C8 . 1.943(4) ?
    Br3 C8 . 1.926(4) ?
    F1 C9 . 1.324(5) ?
    F2 C9 . 1.343(6) ?
    F3 C9 . 1.348(5) ?
    N1 C7 . 1.343(6) ?
    N1 C1 . 1.416(6) ?
    N1 H1 . 0.8600 ?
    O2 C7 . 1.211(5) ?
    C4 C3 . 1.383(7) ?
    C4 C5 . 1.397(7) ?
    C4 H4 . 0.9300 ?
    C3 C2 . 1.402(6) ?
    C3 C9 . 1.488(7) ?
    C2 C1 . 1.391(6) ?
    C2 H2 . 0.9300 ?
    C1 C6 . 1.386(6) ?
    C7 C8 . 1.557(6) ?
    C5 C6 . 1.376(7) ?
    C5 H5 . 0.9300 ?
    C6 H6 . 0.9300 ?
loop_
    _geom_angle_atom_site_label_1
    _geom_angle_atom_site_label_2
    _geom_angle_atom_site_label_3
    _geom_angle_site_symmetry_1
    _geom_angle_site_symmetry_3
    _geom_angle
    _geom_angle_publ_flag
    C7 N1 C1 . . 127.3(4) ?
    C7 N1 H1 . . 116.3 ?
    C1 N1 H1 . . 116.3 ?
    C3 C4 C5 . . 118.9(4) ?
    C3 C4 H4 . . 120.5 ?
    C5 C4 H4 . . 120.5 ?
    C4 C3 C2 . . 121.2(4) ?
    C4 C3 C9 . . 119.2(4) ?
    C2 C3 C9 . . 119.5(4) ?
    C1 C2 C3 . . 118.8(4) ?
    C1 C2 H2 . . 120.6 ?
    C3 C2 H2 . . 120.6 ?
    C6 C1 C2 . . 120.1(4) ?
    C6 C1 N1 . . 117.3(4) ?
    C2 C1 N1 . . 122.6(4) ?
    O2 C7 N1 . . 125.8(4) ?
    O2 C7 C8 . . 120.8(4) ?
    N1 C7 C8 . . 113.3(4) ?
    C7 C8 Br3 . . 110.6(3) ?
    C7 C8 Br1 . . 110.2(3) ?
    Br3 C8 Br1 . . 109.1(2) ?
    C7 C8 Br2 . . 108.5(3) ?
    Br3 C8 Br2 . . 108.3(2) ?
    Br1 C8 Br2 . . 110.1(2) ?
    F1 C9 F2 . . 106.6(4) ?
    F1 C9 F3 . . 105.6(3) ?
    F2 C9 F3 . . 105.3(4) ?
    F1 C9 C3 . . 112.8(4) ?
    F2 C9 C3 . . 113.2(4) ?
    F3 C9 C3 . . 112.5(4) ?
    C6 C5 C4 . . 120.4(4) ?
    C6 C5 H5 . . 119.8 ?
    C4 C5 H5 . . 119.8 ?
    C5 C6 C1 . . 120.6(4) ?
    C5 C6 H6 . . 119.7 ?
    C1 C6 H6 . . 119.7 ?
loop_
    _geom_torsion_atom_site_label_1
    _geom_torsion_atom_site_label_2
    _geom_torsion_atom_site_label_3
    _geom_torsion_atom_site_label_4
    _geom_torsion_site_symmetry_1
    _geom_torsion_site_symmetry_2
    _geom_torsion_site_symmetry_3
    _geom_torsion_site_symmetry_4
    _geom_torsion
    _geom_torsion_publ_flag
    C5 C4 C3 C2 . . . . -0.1(7) ?
    C5 C4 C3 C9 . . . . -175.5(4) ?
    C4 C3 C2 C1 . . . . -0.4(6) ?
    C9 C3 C2 C1 . . . . 175.1(4) ?
    C3 C2 C1 C6 . . . . 0.5(6) ?
    C3 C2 C1 N1 . . . . -177.1(4) ?
    C7 N1 C1 C6 . . . . 161.6(4) ?
    C7 N1 C1 C2 . . . . -20.8(7) ?
    C1 N1 C7 O2 . . . . -0.8(7) ?
    C1 N1 C7 C8 . . . . -177.3(4) ?
    O2 C7 C8 Br3 . . . . 7.2(5) ?
    N1 C7 C8 Br3 . . . . -176.1(3) ?
    O2 C7 C8 Br1 . . . . 127.9(4) ?
    N1 C7 C8 Br1 . . . . -55.4(4) ?
    O2 C7 C8 Br2 . . . . -111.5(4) ?
    N1 C7 C8 Br2 . . . . 65.2(4) ?
    C4 C3 C9 F1 . . . . 85.9(5) ?
    C2 C3 C9 F1 . . . . -89.7(5) ?
    C4 C3 C9 F2 . . . . -152.9(4) ?
    C2 C3 C9 F2 . . . . 31.6(6) ?
    C4 C3 C9 F3 . . . . -33.6(6) ?
    C2 C3 C9 F3 . . . . 150.9(4) ?
    C3 C4 C5 C6 . . . . 0.5(7) ?
    C4 C5 C6 C1 . . . . -0.4(7) ?
    C2 C1 C6 C5 . . . . -0.1(7) ?
    N1 C1 C6 C5 . . . . 177.6(4) ?
loop_
    _geom_hbond_atom_site_label_d
    _geom_hbond_atom_site_label_h
    _geom_hbond_atom_site_label_a
    _geom_hbond_site_symmetry_A
    _geom_hbond_distance_dh
    _geom_hbond_distance_ha
    _geom_hbond_distance_da
    _geom_hbond_angle_dha
    N1 H1 Br1 . 0.86 2.78 3.144(4) 108
    C2 H2 O2 . 0.93 2.34 2.893(6) 118
    N1 H1 O2 6_765 0.86 2.24 3.072(5) 161
    C6 H6 O2 6_765 0.93 2.58 3.357(5) 142
_iucr_refine_instructions_details
;
TITL tba5 in Pbca
CELL  1.54178  11.3441  10.3047  20.6397   90.000   90.000   90.000
ZERR     8.00   0.0006   0.0006   0.0011    0.000    0.000    0.000
LATT   1
SYMM  1/2 + X, 1/2 - Y, - Z
SYMM  - X, 1/2 + Y, 1/2 - Z
SYMM  1/2 - X, - Y, 1/2 + Z
SFAC  C    H    O    F    BR   N
UNIT  72   40   8    24   24   8
MERG   2
OMIT     0.00 180.00
OMIT     2   4   0
OMIT     1   4   2
FMAP   2
PLAN   20
SIZE     0.25   0.27   0.30
ACTA
BOND
BOND   $H
CONF
WGHT     0.05690     5.81870
L.S.  10
TEMP    -173.00
FVAR     0.07208
BR1   5    0.822690    0.225710    0.723400    11.00000    0.01976    0.01583 =
        0.01294    0.00241    0.00429    0.00138
BR2   5    0.975126    0.197225    0.851947    11.00000    0.01173    0.02454 =
        0.02259   -0.00310   -0.00244   -0.00234
BR3   5    0.933778   -0.043388    0.761752    11.00000    0.02363    0.01208 =
        0.02644   -0.00060    0.01400    0.00442
F1    4    0.243513   -0.001561    0.896583    11.00000    0.03128    0.06375 =
        0.03206    0.02439   -0.01998   -0.03054
F2    4    0.374251   -0.128193    0.936128    11.00000    0.02584    0.02036 =
        0.05554   -0.00779    0.01930   -0.00604
F3    4    0.265793   -0.013787    0.998801    11.00000    0.02261    0.02552 =
        0.02290   -0.00155    0.01047   -0.00855
N1    6    0.692314    0.185205    0.856280    11.00000    0.01193    0.00944 =
        0.01462   -0.00014    0.00727   -0.00101
AFIX   43
H1    2    0.720555    0.258977    0.844506    11.00000   -1.20000
AFIX    0
O2    3    0.724272   -0.031897    0.847172    11.00000    0.01315    0.01224 =
        0.01927    0.00272    0.00380   -0.00041
C4    1    0.387331    0.212664    0.970967    11.00000    0.01474    0.01924 =
        0.01746   -0.00076    0.00526    0.00488
AFIX   43
H4    2    0.319542    0.220938    0.995969    11.00000   -1.20000
AFIX    0
C3    1    0.412231    0.097413    0.939576    11.00000    0.01080    0.01491 =
        0.01359    0.00168   -0.00153    0.00350
C2    1    0.514200    0.083285    0.901798    11.00000    0.01057    0.01210 =
        0.01255    0.00043   -0.00326    0.00142
AFIX   43
H2    2    0.530718    0.005112    0.881192    11.00000   -1.20000
AFIX    0
C1    1    0.590297    0.188861    0.895772    11.00000    0.00866    0.01352 =
        0.01170    0.00116   -0.00229    0.00331
C7    1    0.749959    0.079493    0.835131    11.00000    0.01029    0.00996 =
        0.01029   -0.00058   -0.00148   -0.00151
C8    1    0.862364    0.112495    0.795115    11.00000    0.01246    0.00906 =
        0.01452    0.00008    0.00397    0.00189
C9    1    0.325103   -0.010331    0.942237    11.00000    0.01458    0.01969 =
        0.01460   -0.00126    0.00275    0.00241
C5    1    0.465531    0.316448    0.964555    11.00000    0.01293    0.01517 =
        0.02232   -0.00438    0.00326    0.00291
AFIX   43
H5    2    0.450060    0.394379    0.985630    11.00000   -1.20000
AFIX    0
C6    1    0.565437    0.304066    0.927201    11.00000    0.01308    0.01151 =
        0.02024    0.00052    0.00005    0.00168
AFIX   43
H6    2    0.616741    0.373972    0.923073    11.00000   -1.20000
AFIX    0
HKLF 4  1.0  1.00  0.00  0.00  0.00  1.00  0.00  0.00  0.00  1.00
END
;
data_III
_audit_creation_method     SHELXL-97
_chemical_name_systematic
;
2,2,2-Tribromo-<i>N</i>-(4-fluorophenyl)acetamide
;
_chemical_formula_moiety     'C8 H5 Br3 F N O'
_chemical_formula_sum     'C8 H5 Br3 F N O'
_chemical_formula_iupac     'C8 H5 Br3 F N O'
_chemical_formula_weight     389.86
_chemical_melting_point     434
_symmetry_cell_setting     monoclinic
_symmetry_space_group_name_H-M     'P 1 21/c 1'
_symmetry_space_group_name_hall     '-P 2ybc'
loop_
    _symmetry_equiv_pos_as_xyz
    'x, y, z'
    '-x, y+1/2, -z+1/2'
    '-x, -y, -z'
    'x, -y-1/2, z-1/2'
_cell_length_a     16.9830(9)
_cell_length_b     6.1095(3)
_cell_length_c     10.1508(6)
_cell_angle_alpha     90.00
_cell_angle_beta     100.4850(10)
_cell_angle_gamma     90.00
_cell_volume     1035.64(10)
_cell_formula_units_Z     4
_cell_measurement_reflns_used     133
_cell_measurement_theta_min     5.30
_cell_measurement_theta_max     64.26
_cell_measurement_temperature     100(2)
_cell_special_details     Prism
_exptl_crystal_description     prism
_exptl_crystal_colour     colourless
_exptl_crystal_size_max     0.31
_exptl_crystal_size_mid     0.26
_exptl_crystal_size_min     0.22
_exptl_crystal_density_diffrn     2.500
_exptl_crystal_density_meas     ?
_exptl_crystal_density_method     'not measured'
_exptl_crystal_F_000     728
_exptl_absorpt_coefficient_mu     14.328
_exptl_absorpt_correction_type     multi-scan
_exptl_absorpt_process_details
;
(SADABS; Bruker, 2009)
;
_exptl_absorpt_correction_T_min     0.029
_exptl_absorpt_correction_T_max     0.043
_exptl_special_details     ?
_diffrn_ambient_temperature     100(2)
_diffrn_radiation_type     CuK\a
_diffrn_radiation_wavelength     1.54178
_diffrn_radiation_source     'fine-focus sealed tube'
_diffrn_radiation_monochromator     graphite
_diffrn_measurement_device_type     'Bruker APEXII'
_diffrn_measurement_method     'phi and \f scans'
_diffrn_detector_area_resol_mean     ?
_diffrn_reflns_number     6934
_diffrn_reflns_av_R_equivalents     0.0538
_diffrn_reflns_av_sigmaI/netI     0.0453
_diffrn_reflns_theta_min     5.30
_diffrn_reflns_theta_max     64.26
_diffrn_reflns_theta_full     64.26
_diffrn_measured_fraction_theta_max     0.973
_diffrn_measured_fraction_theta_full     0.972
_diffrn_reflns_limit_h_min     -19
_diffrn_reflns_limit_h_max     19
_diffrn_reflns_limit_k_min     -4
_diffrn_reflns_limit_k_max     7
_diffrn_reflns_limit_l_min     -11
_diffrn_reflns_limit_l_max     11
_diffrn_standards_number     1
_diffrn_standards_interval_count     1
_diffrn_standards_interval_time     5
_diffrn_standards_decay_%     0.1
_refine_special_details
;
Refinement of <i>F</i>^2^ against ALL reflections. The weighted <i>R</i>-factor
<i>wR</i> and goodness of fit <i>S</i> are based on <i>F</i>^2^, conventional
<i>R</i>-factors <i>R</i> are based on <i>F</i>, with <i>F</i> set to zero for
negative <i>F</i>^2^. The threshold expression of <i>F</i>^2^ >
2\s(<i>F</i>^2^) is used only for calculating <i>R</i>-factors(gt) <i>etc</i>.
and is not relevant to the choice of reflections for refinement.
<i>R</i>-factors based on <i>F</i>^2^ are statistically about twice as large
as those based on <i>F</i>, and <i>R</i>- factors based on ALL data will be
even larger.
;
_reflns_number_total     1674
_reflns_number_gt     1664
_reflns_threshold_expression     >2\s(I)
_refine_ls_structure_factor_coef     Fsqd
_refine_ls_matrix_type     full
_refine_ls_R_factor_all     0.0474
_refine_ls_R_factor_gt     0.0472
_refine_ls_wR_factor_gt     0.1278
_refine_ls_wR_factor_ref     0.1282
_refine_ls_goodness_of_fit_ref     1.187
_refine_ls_restrained_S_all     1.187
_refine_ls_number_reflns     1674
_refine_ls_number_parameters     127
_refine_ls_number_restraints     0
_refine_ls_hydrogen_treatment     constr
_refine_ls_weighting_scheme     calc
_refine_ls_weighting_details
         'calc w=1/[\s^2^(Fo^2^)+(0.0755P)^2^+4.7440P] where P=(Fo^2^+2Fc^2^)/3'
_atom_sites_solution_hydrogens     geom
_atom_sites_solution_primary     direct
_atom_sites_solution_secondary     difmap
_refine_ls_shift/su_max     0.001
_refine_ls_shift/su_mean     0.000
_refine_diff_density_max     1.479
_refine_diff_density_min     -1.014
_refine_ls_extinction_method     none
_refine_ls_extinction_coef     ?
loop_
    _atom_type_symbol
    _atom_type_description
    _atom_type_scat_dispersion_real
    _atom_type_scat_dispersion_imag
    _atom_type_scat_source
    'C' 'C' 0.0181 0.0091
                         'International Tables Vol C Tables 4.2.6.8 and 6.1.1.4'
    'H' 'H' 0.0000 0.0000
                         'International Tables Vol C Tables 4.2.6.8 and 6.1.1.4'
    'N' 'N' 0.0311 0.0180
                         'International Tables Vol C Tables 4.2.6.8 and 6.1.1.4'
    'O' 'O' 0.0492 0.0322
                         'International Tables Vol C Tables 4.2.6.8 and 6.1.1.4'
    'F' 'F' 0.0727 0.0534
                         'International Tables Vol C Tables 4.2.6.8 and 6.1.1.4'
    'Br' 'Br' -0.6763 1.2805
                         'International Tables Vol C Tables 4.2.6.8 and 6.1.1.4'
_computing_data_collection
;
APEX2 (Bruker, 2009)
;
_computing_cell_refinement
;
APEX2 and SAINT-Plus (Bruker, 2009)
;
_computing_data_reduction
;
SAINT-Plus and XPREP (Bruker, 2009)
;
_computing_structure_solution
;
SHELXS97 (Sheldrick, 2008)
;
_computing_structure_refinement
;
SHELXL97 (Sheldrick, 2008)
;
_computing_molecular_graphics
;
Mercury (Macrae <i>et al.</i>,  2008)
;
_computing_publication_material
;
SHELXL97 (Sheldrick, 2008)
;
loop_
    _atom_site_type_symbol
    _atom_site_label
    _atom_site_fract_x
    _atom_site_fract_y
    _atom_site_fract_z
    _atom_site_U_iso_or_equiv
    _atom_site_adp_type
    _atom_site_calc_flag
    _atom_site_refinement_flags
    _atom_site_occupancy
    _atom_site_symmetry_multiplicity
    _atom_site_disorder_assembly
    _atom_site_disorder_group
    C C1 0.8156(3) 0.2042(11) 0.7648(6) 0.0142(12) Uani d . 1 1 . .
    C C2 0.8352(4) 0.0287(10) 0.6916(6) 0.0152(12) Uani d . 1 1 . .
    H H2 0.8084 -0.1037 0.6933 0.018 Uiso calc R 1 1 . .
    C C3 0.8953(4) 0.0494(11) 0.6151(7) 0.0219(14) Uani d . 1 1 . .
    H H3 0.9094 -0.0684 0.5662 0.026 Uiso calc R 1 1 . .
    C C4 0.9331(4) 0.2482(12) 0.6135(6) 0.0218(14) Uani d . 1 1 . .
    C C5 0.9147(4) 0.4249(11) 0.6834(7) 0.0199(14) Uani d . 1 1 . .
    H H5 0.9414 0.5570 0.6801 0.024 Uiso calc R 1 1 . .
    C C6 0.8548(4) 0.4041(11) 0.7601(6) 0.0174(13) Uani d . 1 1 . .
    H H6 0.8409 0.5233 0.8081 0.021 Uiso calc R 1 1 . .
    C C7 0.7195(3) 0.0190(10) 0.8844(6) 0.0127(12) Uani d . 1 1 . .
    C C8 0.6445(3) 0.0612(9) 0.9497(6) 0.0116(12) Uani d . 1 1 . .
    N N1 0.7536(3) 0.1979(9) 0.8401(5) 0.0138(10) Uani d . 1 1 . .
    H H1 0.7353 0.3224 0.8602 0.017 Uiso calc R 1 1 . .
    O O1 0.7404(3) -0.1693(7) 0.8719(4) 0.0183(9) Uani d . 1 1 . .
    F F1 0.9926(2) 0.2668(7) 0.5404(4) 0.0319(10) Uani d . 1 1 . .
    Br Br1 0.62345(4) 0.36497(10) 0.98592(6) 0.0175(3) Uani d . 1 1 . .
    Br Br2 0.65806(4) -0.10117(10) 1.11533(6) 0.0141(3) Uani d . 1 1 . .
    Br Br3 0.55374(3) -0.05639(11) 0.82576(6) 0.0182(3) Uani d . 1 1 . .
loop_
    _atom_site_aniso_label
    _atom_site_aniso_U_11
    _atom_site_aniso_U_22
    _atom_site_aniso_U_33
    _atom_site_aniso_U_12
    _atom_site_aniso_U_13
    _atom_site_aniso_U_23
    C1 0.010(3) 0.022(3) 0.012(3) 0.001(2) 0.005(2) 0.003(3)
    C2 0.014(3) 0.011(3) 0.022(3) 0.001(2) 0.009(2) 0.003(3)
    C3 0.023(3) 0.021(4) 0.026(3) 0.004(3) 0.016(3) 0.001(3)
    C4 0.015(3) 0.028(4) 0.027(3) 0.007(3) 0.014(3) 0.008(3)
    C5 0.016(3) 0.017(3) 0.029(4) -0.003(2) 0.008(3) 0.006(3)
    C6 0.017(3) 0.019(3) 0.018(3) -0.002(2) 0.007(2) -0.005(2)
    C7 0.010(3) 0.016(3) 0.014(3) 0.000(2) 0.008(2) 0.001(2)
    C8 0.009(3) 0.008(3) 0.020(3) 0.003(2) 0.008(2) 0.001(2)
    N1 0.014(2) 0.010(3) 0.021(3) 0.0011(19) 0.011(2) 0.003(2)
    O1 0.022(2) 0.008(2) 0.029(2) 0.0023(17) 0.0151(18) -0.0017(18)
    F1 0.027(2) 0.032(2) 0.045(2) 0.0015(17) 0.0296(18) 0.008(2)
    Br1 0.0218(4) 0.0085(4) 0.0261(4) 0.0034(2) 0.0147(3) 0.0002(2)
    Br2 0.0184(4) 0.0110(4) 0.0144(4) 0.0008(2) 0.0073(3) 0.0016(2)
    Br3 0.0118(4) 0.0235(4) 0.0193(4) 0.0000(2) 0.0027(3) -0.0035(3)
_geom_special_details
;
All s.u.'s (except the s.u. in the dihedral angle between two l.s. planes) are
estimated using the full covariance matrix. The cell s.u.'s are taken into
account individually in the estimation of s.u.'s in distances, angles and
torsion angles; correlations between s.u.'s in cell parameters are only used
when they are defined by crystal symmetry. An approximate (isotropic)
treatment of cell s.u.'s is used for estimating s.u.'s involving l.s. planes.
;
loop_
    _geom_bond_atom_site_label_1
    _geom_bond_atom_site_label_2
    _geom_bond_site_symmetry_2
    _geom_bond_distance
    _geom_bond_publ_flag
    C1 C2 . 1.379(9) ?
    C1 C6 . 1.396(9) ?
    C1 N1 . 1.410(7) ?
    C2 C3 . 1.397(9) ?
    C2 H2 . 0.9300 ?
    C3 C4 . 1.375(10) ?
    C3 H3 . 0.9300 ?
    C4 C5 . 1.359(10) ?
    C4 F1 . 1.363(7) ?
    C5 C6 . 1.395(9) ?
    C5 H5 . 0.9300 ?
    C6 H6 . 0.9300 ?
    C7 O1 . 1.218(8) ?
    C7 N1 . 1.352(8) ?
    C7 C8 . 1.560(7) ?
    C8 Br2 . 1.929(6) ?
    C8 Br1 . 1.938(6) ?
    C8 Br3 . 1.942(6) ?
    N1 H1 . 0.8600 ?
loop_
    _geom_angle_atom_site_label_1
    _geom_angle_atom_site_label_2
    _geom_angle_atom_site_label_3
    _geom_angle_site_symmetry_1
    _geom_angle_site_symmetry_3
    _geom_angle
    _geom_angle_publ_flag
    C2 C1 C6 . . 119.9(5) ?
    C2 C1 N1 . . 123.3(6) ?
    C6 C1 N1 . . 116.7(5) ?
    C1 C2 C3 . . 120.1(6) ?
    C1 C2 H2 . . 119.9 ?
    C3 C2 H2 . . 119.9 ?
    C4 C3 C2 . . 118.4(6) ?
    C4 C3 H3 . . 120.8 ?
    C2 C3 H3 . . 120.8 ?
    C5 C4 F1 . . 118.8(6) ?
    C5 C4 C3 . . 122.9(6) ?
    F1 C4 C3 . . 118.3(6) ?
    C4 C5 C6 . . 118.7(6) ?
    C4 C5 H5 . . 120.7 ?
    C6 C5 H5 . . 120.7 ?
    C5 C6 C1 . . 119.9(6) ?
    C5 C6 H6 . . 120.0 ?
    C1 C6 H6 . . 120.0 ?
    O1 C7 N1 . . 125.4(5) ?
    O1 C7 C8 . . 118.5(5) ?
    N1 C7 C8 . . 116.1(5) ?
    C7 C8 Br2 . . 107.9(4) ?
    C7 C8 Br1 . . 115.6(4) ?
    Br2 C8 Br1 . . 108.9(3) ?
    C7 C8 Br3 . . 106.1(4) ?
    Br2 C8 Br3 . . 109.2(3) ?
    Br1 C8 Br3 . . 109.0(3) ?
    C7 N1 C1 . . 127.6(5) ?
    C7 N1 H1 . . 116.2 ?
    C1 N1 H1 . . 116.2 ?
loop_
    _geom_torsion_atom_site_label_1
    _geom_torsion_atom_site_label_2
    _geom_torsion_atom_site_label_3
    _geom_torsion_atom_site_label_4
    _geom_torsion_site_symmetry_1
    _geom_torsion_site_symmetry_2
    _geom_torsion_site_symmetry_3
    _geom_torsion_site_symmetry_4
    _geom_torsion
    _geom_torsion_publ_flag
    C6 C1 C2 C3 . . . . 1.3(9) ?
    N1 C1 C2 C3 . . . . 177.4(6) ?
    C1 C2 C3 C4 . . . . -0.8(10) ?
    C2 C3 C4 C5 . . . . 0.1(10) ?
    C2 C3 C4 F1 . . . . 179.0(6) ?
    F1 C4 C5 C6 . . . . -178.8(6) ?
    C3 C4 C5 C6 . . . . 0.0(10) ?
    C4 C5 C6 C1 . . . . 0.5(10) ?
    C2 C1 C6 C5 . . . . -1.2(9) ?
    N1 C1 C6 C5 . . . . -177.5(6) ?
    O1 C7 C8 Br2 . . . . 50.5(6) ?
    N1 C7 C8 Br2 . . . . -132.8(4) ?
    O1 C7 C8 Br1 . . . . 172.6(4) ?
    N1 C7 C8 Br1 . . . . -10.6(7) ?
    O1 C7 C8 Br3 . . . . -66.5(6) ?
    N1 C7 C8 Br3 . . . . 110.3(5) ?
    O1 C7 N1 C1 . . . . 4.2(9) ?
    C8 C7 N1 C1 . . . . -172.4(5) ?
    C2 C1 N1 C7 . . . . 19.8(9) ?
    C6 C1 N1 C7 . . . . -164.0(6) ?
loop_
    _geom_hbond_atom_site_label_d
    _geom_hbond_atom_site_label_h
    _geom_hbond_atom_site_label_a
    _geom_hbond_site_symmetry_A
    _geom_hbond_distance_dh
    _geom_hbond_distance_ha
    _geom_hbond_distance_da
    _geom_hbond_angle_dha
    N1 H1 Br1 yes 0.86 2.49 3.051(5) 124
    C2 H2 O1 yes 0.93 2.35 2.912(8) 118
    C3 H3 F1 3_756 0.93 2.46 3.308(8) 151
_iucr_refine_instructions_details
;
TITL tba3 in P2(1)/c
CELL  1.54178  16.9830   6.1095  10.1508   90.000  100.485   90.000
ZERR     4.00   0.0009   0.0003   0.0006    0.000    0.001    0.000
LATT   1
SYMM  - X, 1/2 + Y, 1/2 - Z
SFAC  C    H    N    O    F    BR
UNIT  32   20   4    4    4    12
MERG   2
OMIT    -2.00 150.00
OMIT    -2   2   1
OMIT     5   0   4
OMIT     5   1   1
OMIT     4   0   2
OMIT     6   0   2
OMIT    -8   0   2
OMIT     4   0   0
OMIT    -5   0   2
OMIT    -7   0   2
OMIT     3   2   5
OMIT     1   0   0
OMIT     6   1   2
OMIT     2   3   0
FMAP   2
PLAN   20
ACTA
BOND
BOND   $H
CONF
L.S.  10
TEMP    -173.00
WGHT      0.0755      4.7440
FVAR       0.11770
C1    1    0.815603    0.204173    0.764801    11.00000    0.00993    0.02199 =
         0.01185    0.00299    0.00516    0.00069
C2    1    0.835226    0.028673    0.691616    11.00000    0.01444    0.01115 =
         0.02222    0.00268    0.00903    0.00066
AFIX  43
H2    2    0.808390   -0.103708    0.693263    11.00000   -1.20000
AFIX   0
C3    1    0.895320    0.049419    0.615053    11.00000    0.02309    0.02142 =
         0.02566    0.00052    0.01625    0.00399
AFIX  43
H3    2    0.909449   -0.068447    0.566241    11.00000   -1.20000
AFIX   0
C4    1    0.933114    0.248246    0.613536    11.00000    0.01494    0.02782 =
         0.02656    0.00828    0.01431    0.00705
C5    1    0.914666    0.424867    0.683363    11.00000    0.01552    0.01668 =
         0.02885    0.00603    0.00766   -0.00326
AFIX  43
H5    2    0.941435    0.556989    0.680068    11.00000   -1.20000
AFIX   0
C6    1    0.854756    0.404084    0.760121    11.00000    0.01712    0.01876 =
         0.01792   -0.00491    0.00747   -0.00151
AFIX  43
H6    2    0.840931    0.523335    0.808114    11.00000   -1.20000
AFIX   0
C7    1    0.719515    0.019001    0.884423    11.00000    0.01012    0.01648 =
         0.01358    0.00128    0.00785    0.00030
C8    1    0.644532    0.061202    0.949702    11.00000    0.00938    0.00787 =
         0.01953    0.00126    0.00808    0.00287
N1    3    0.753578    0.197918    0.840105    11.00000    0.01360    0.01025 =
         0.02051    0.00301    0.01088    0.00107
AFIX  43
H1    2    0.735298    0.322439    0.860164    11.00000   -1.20000
AFIX   0
O1    4    0.740421   -0.169343    0.871906    11.00000    0.02196    0.00784 =
         0.02902   -0.00172    0.01511    0.00234
F1    5    0.992601    0.266834    0.540369    11.00000    0.02660    0.03225 =
         0.04548    0.00778    0.02955    0.00149
BR1   6    0.623453    0.364969    0.985922    11.00000    0.02181    0.00847 =
         0.02610    0.00025    0.01467    0.00343
BR2   6    0.658057   -0.101174    1.115328    11.00000    0.01840    0.01101 =
         0.01443    0.00162    0.00726    0.00083
BR3   6    0.553738   -0.056395    0.825759    11.00000    0.01178    0.02351 =
         0.01930   -0.00351    0.00268   -0.00002
HKLF 4  1.0  1.00  0.00  0.00  0.00  1.00  0.00  0.00  0.00  1.00
REM  tba3 in P2(1)/c
REM R1 =  0.0472 for   1664 Fo > 4sig(Fo)  and  0.0474 for all   1674 data
REM    127 parameters refined using      0 restraints
REM Highest difference peak  1.479,  deepest hole -1.014,  1-sigma level  0.242
END
;
data_global
_journal_data_validation_number     ?
_journal_date_recd_electronic     2015-07-27
_journal_date_accepted     2015-08-15
_journal_name_full     'Acta Crystallographica, Section E'
_journal_year     2015
_journal_volume     71
_journal_issue      9
_journal_page_first     1048
_journal_page_last     1053
_journal_paper_category     GO
_journal_paper_doi     10.1107/S2056989015015248
_journal_coeditor_code     HB7472
_publ_contact_author_name     'P. A. Suchetan'
_publ_contact_author_address
;
Department of Chemistry, University College of Science, Tumkur University,
 Tumkur 572013,
India
;
_publ_contact_author_email     'pasuchetan@yahoo.co.in'
_publ_contact_author_fax     ?
_publ_contact_author_phone     '+919844800816'
_publ_section_title
;
Crystal structures of three <i>N</i>-aryl-2,2,2-tribromoacetamides
;
_publ_section_title_footnote     .
loop_
    _publ_author_name
    _publ_author_footnote
    _publ_author_address
    'Sreenivasa, S.' .
;
Department of Studies and Research in Chemistry, Tumkur University, Tumakuru,
India
;
    'Naveen, S.'
;
These authors contributed equally
;
;
Institution of Excellence, University of Mysore, Mysuru-6,
India
;
    'Lokanath, N. K.'
;
These authors contributed equally
;
;
Department of Physics, University of Mysore, Mysuru-6,
India
;
    'Supriya, G. M.' .
;
University College of Science, Tumakuru,
India
;
    'Lakshmikantha, H. N.' .
;
University College of Science, Tumakuru,
India
;
    'Suchetan, P. A.'
;
These authors contributed equally.
;
;
Department of Chemistry, University College of Science, Tumkur University,
Tumakuru 572013,
India
;
_publ_section_synopsis
;
Three <i>N</i>-aryl-2,2,2-tribromoacetamides show different weak interactions
in their crystal structures.
;
