# Supplementary material for: Crystal structures of three N-ar­yl-2,2,2-tri­bromo­acetamides
Source: Acta Crystallogr E Crystallogr Commun. 2015 Aug 22;71(Pt 9):1048–53. doi: 10.1107/S2056989015015248 (PMC4555380; doi:10.1107/S2056989015015248)
Supplement: Supplementary file 2 [file e-71-01048-Isup2.hkl]

#
# h,k,l, Fc-squared, Fo-squared, sigma(Fo-squared) and status flag
#
data_I
_shelx_title ' 2014_november_suchetan_tba1r_0_a.res in P-1'
_shelx_refln_list_code          4
_shelx_F_calc_maximum      129.16
_exptl_crystal_F_000       364.00
_reflns_d_resolution_high  0.8902
 
loop_
 _symmetry_equiv_pos_as_xyz
 'x, y, z'
 '-x, -y, -z'
 
_cell_length_a     6.1825
_cell_length_b     8.9291
_cell_length_c     9.9711
_cell_angle_alpha  85.858
_cell_angle_beta   87.966
_cell_angle_gamma  78.919
 
_shelx_F_squared_multiplier     1.000
 
loop_
 _refln_index_h
 _refln_index_k
 _refln_index_l
 _refln_F_squared_calc
 _refln_F_squared_meas
 _refln_F_squared_sigma
 _refln_observed_status
   1   0   0     1404.97     1306.65     65.14 o
   3   0   0     4509.77     4847.14    368.79 o
   4   0   0      419.88      383.12     13.91 o
   5   0   0      364.48      343.10     14.41 o
   6   0   0      107.29      105.21      6.33 o
  -6   1   0      728.14      681.63     31.69 o
  -5   1   0       25.41       23.14      2.27 o
  -4   1   0     1312.79     1237.81     42.93 o
  -3   1   0      833.41      743.18     85.38 o
  -2   1   0      724.68      928.83     50.36 o
  -1   1   0     2128.50     2922.81    141.61 o
   1   1   0     3742.13     4965.50    377.93 o
   2   1   0       45.44       57.24      6.12 o
   3   1   0      927.86      621.70     48.96 o
   4   1   0     2206.15     2014.06     69.09 o
   5   1   0       44.09       48.48      2.92 o
   6   1   0      278.66      288.51     14.57 o
  -6   2   0      406.18      400.54     19.26 o
  -5   2   0      616.89      535.29     22.46 o
  -4   2   0        0.41        1.73      0.72 o
  -3   2   0     3206.69     2857.27    109.27 o
  -2   2   0      271.47      304.86     14.71 o
  -1   2   0       23.65       39.99      4.78 o
   0   2   0     2045.97     2671.69    126.05 o
   1   2   0     1071.86     1201.72     46.10 o
   2   2   0     2237.54     2618.90    141.86 o
   3   2   0       84.91       64.52      7.30 o
   4   2   0     2197.00     1985.06     76.24 o
   5   2   0     1122.32     1077.93     37.73 o
   6   2   0      272.55      265.25     16.95 o
  -6   3   0       15.40       14.66      1.82 o
  -5   3   0      301.74      242.85     37.39 o
  -4   3   0      467.93      448.32     18.33 o
  -3   3   0       13.01       13.53      1.15 o
  -2   3   0     3691.67     3788.84    343.50 o
   0   3   0     2769.37     3632.43    160.36 o
   2   3   0     1697.02     1844.91     82.12 o
   3   3   0     2058.97     1964.86     67.24 o
   4   3   0     1186.16     1120.13     39.01 o
   5   3   0       31.44       31.20      3.24 o
   6   3   0      208.99      221.30     14.46 o
  -5   4   0      429.17      397.13     19.31 o
  -4   4   0       15.26       17.81      1.71 o
  -3   4   0       28.44       35.58      2.00 o
  -2   4   0        0.55        2.43      0.95 o
  -1   4   0     4625.76     5059.90    222.38 o
   0   4   0      202.24      241.79     11.57 o
   1   4   0     4268.82     5022.41    221.11 o
   2   4   0     1038.20     1172.95     52.46 o
   3   4   0        0.67        1.97      0.68 o
   4   4   0      677.78      719.37     33.14 o
   5   4   0      465.22      503.80     23.83 o
   6   4   0       82.49       84.70      8.77 o
  -5   5   0      350.95      318.29     16.17 o
  -4   5   0      387.10      371.34     18.43 o
  -3   5   0      115.57      125.45      6.10 o
  -2   5   0      706.04      671.82     24.13 o
  -1   5   0      104.74       80.25      6.37 o
   0   5   0       13.51       13.94      1.16 o
   1   5   0       34.05       39.67      2.24 o
   2   5   0        4.75        5.93      1.79 o
   3   5   0     2760.99     2796.31    139.89 o
   4   5   0       51.34       57.97      3.18 o
   5   5   0     2450.51     2711.75    149.19 o
   6   5   0      508.42      628.20     76.24 o
  -4   6   0      229.77      211.65     11.04 o
  -3   6   0       97.46      102.87      5.25 o
  -2   6   0        0.23        4.33      1.78 o
  -1   6   0      851.16      889.97     52.64 o
   0   6   0     1264.67     1229.07     54.36 o
   1   6   0      945.53      938.79     53.17 o
   2   6   0     2753.81     2837.68    124.30 o
   3   6   0        6.84        5.64      2.17 o
   4   6   0      157.92      161.12      7.43 o
   5   6   0       49.76       47.23      6.03 o
   6   6   0      247.58      238.90     19.17 o
  -3   7   0        4.73        4.28      1.39 o
  -2   7   0       50.46       51.05      3.35 o
  -1   7   0      185.12      173.62      8.26 o
   0   7   0     2534.55     2468.85    110.10 o
   1   7   0      189.47      201.98     13.57 o
   2   7   0     1642.95     1703.70     92.93 o
   3   7   0     1090.82     1127.83     80.32 o
   4   7   0       58.00       59.02      3.44 o
   5   7   0      495.66      503.18     27.88 o
  -3   8   0      136.94      109.45      8.78 o
  -2   8   0        5.75        7.54      1.54 o
  -1   8   0      101.55      112.39      5.87 o
   0   8   0      251.30      262.30     16.98 o
   1   8   0        2.21        3.10      0.96 o
   2   8   0       10.34       13.20      2.60 o
   3   8   0       15.83       16.00      1.85 o
   4   8   0      385.98      427.80     17.16 o
   5   8   0       10.98       10.82      3.56 o
  -1   9   0        0.88        1.37      1.11 o
   0   9   0       35.43       46.72      3.90 o
   1   9   0      154.59      135.96      9.70 o
   2   9   0       13.58       17.19      2.95 o
   3   9   0      141.33      145.49      8.85 o
   4   9   0       17.38       22.65      2.42 o
  -3  -9   1      170.64      175.65     16.19 o
  -2  -9   1       46.94       40.48      4.86 o
  -1  -9   1       51.69       39.01      5.21 o
   0  -9   1       17.37       15.65      2.15 o
   1  -9   1      348.76      300.37     14.01 o
  -5  -8   1      104.74       97.51      6.13 o
  -4  -8   1        0.98        2.57      1.18 o
  -3  -8   1       11.58       10.94      2.26 o
  -2  -8   1       67.83       75.63      5.03 o
  -1  -8   1      232.29      241.39     11.53 o
   0  -8   1      169.40      182.80      9.79 o
   1  -8   1      351.54      369.00     15.74 o
   2  -8   1      348.66      363.56     18.05 o
  -5  -7   1      537.72      534.46     29.56 o
  -4  -7   1     2087.99     2201.34     97.13 o
  -3  -7   1      221.01      204.17     27.08 o
  -2  -7   1     2597.12     2705.40    118.93 o
  -1  -7   1      193.22      202.75      9.75 o
   0  -7   1      203.26      215.64     14.52 o
   1  -7   1        8.01        7.26      1.82 o
   2  -7   1      146.73      162.15      7.77 o
   3  -7   1        4.47        5.37      2.88 o
  -6  -6   1        6.18        6.42      1.56 o
  -5  -6   1        0.24        3.10      0.90 o
  -4  -6   1      266.74      282.49     14.09 o
  -3  -6   1        4.98        4.53      0.85 o
  -2  -6   1      829.95      817.68     31.52 o
  -1  -6   1       24.38       26.21      1.85 o
   0  -6   1       74.97       76.35      5.02 o
   1  -6   1        2.34        1.99      2.19 o
   2  -6   1     1231.91     1167.46     40.93 o
   3  -6   1       75.07       68.53      3.91 o
   4  -6   1      102.06       87.67      5.54 o
  -6  -5   1       27.88       24.87      7.38 o
  -5  -5   1      199.88      201.69     19.63 o
  -4  -5   1       74.21       82.24      5.96 o
  -3  -5   1      569.87      552.43     25.71 o
  -2  -5   1      111.61      106.33      4.24 o
  -1  -5   1      217.00      215.36      8.88 o
   0  -5   1     4292.02     4441.40    168.59 o
   1  -5   1      440.25      451.59     18.14 o
   2  -5   1     2861.59     2821.56    124.33 o
   3  -5   1     1274.50     1229.68     42.99 o
   4  -5   1      216.15      203.57     10.97 o
   5  -5   1      271.39      250.30     12.56 o
  -6  -4   1      896.54      966.49    133.32 o
  -5  -4   1      171.57      165.91     10.98 o
  -4  -4   1     3287.04     3549.49    135.89 o
  -3  -4   1     4392.00     4597.49    175.05 o
  -2  -4   1      702.36      776.63     30.42 o
  -1  -4   1     4836.65     5589.30    300.99 o
   0  -4   1      185.49      204.02      9.98 o
   1  -4   1      364.14      368.22     20.14 o
   2  -4   1      154.75      159.62      5.98 o
   3  -4   1      667.41      665.00     24.75 o
   4  -4   1       33.79       37.95      3.20 o
   5  -4   1      137.84      124.48      7.23 o
  -6  -3   1      289.85      266.95     18.99 o
  -5  -3   1       83.11      100.43      6.43 o
  -4  -3   1      598.70      606.99     24.18 o
  -3  -3   1     7545.25     7526.83    255.72 o
  -2  -3   1      164.68      161.56      8.11 o
  -1  -3   1     5741.38     7473.89    402.88 o
   0  -3   1        0.55        2.06      1.16 o
   1  -3   1     1413.26     1811.09     80.60 o
   2  -3   1      404.27      366.24     16.75 o
   3  -3   1     1206.10     1191.22     58.21 o
   5  -3   1       12.54        9.46      1.52 o
   6  -3   1        3.35        2.98      1.06 o
  -5  -2   1        4.97       14.20      2.23 o
  -4  -2   1     1116.13     1049.98     33.17 o
  -3  -2   1     2135.60     1748.19     95.36 o
  -2  -2   1     2959.49     3278.61    145.18 o
  -1  -2   1      298.33      330.92     15.28 o
   0  -2   1      967.76     1226.03     47.13 o
   2  -2   1     1077.99     1126.60     86.62 o
   3  -2   1     6194.36     6295.07    275.52 o
   4  -2   1     2144.27     2072.45     79.84 o
   5  -2   1       56.90       38.05      4.00 o
   6  -2   1      184.50      181.26      9.58 o
  -6  -1   1       66.50       88.49      6.50 o
  -5  -1   1     1469.24     1431.68     55.86 o
  -4  -1   1        5.85       10.16      0.82 o
  -2  -1   1     3934.20     2945.39    245.26 o
  -1  -1   1      121.08      161.40      7.82 o
   1  -1   1       28.87       50.61      2.30 o
   2  -1   1     1066.00     1144.93     87.41 o
   3  -1   1     1467.06     1416.79    115.87 o
   4  -1   1     1826.58     1713.91     66.26 o
   5  -1   1        2.69        5.40      1.31 o
   6  -1   1      151.57      135.93      7.65 o
  -6   0   1       27.95       26.15      2.56 o
  -5   0   1     1585.70     1557.76     60.47 o
  -4   0   1     2352.17     2254.93     77.25 o
  -3   0   1      304.48      243.75     20.26 o
   2   0   1       25.04       25.37      5.73 o
   3   0   1      932.96      930.45     81.09 o
   4   0   1      970.11      932.27     36.51 o
   5   0   1      180.41      166.96      8.99 o
   6   0   1        0.82        2.20      1.05 o
  -6   1   1      174.75      170.70      9.14 o
  -5   1   1        0.06        1.79      0.63 o
  -4   1   1      803.26      764.63     26.93 o
  -3   1   1      388.03      331.06     14.72 o
  -2   1   1     3993.92     4746.55    269.47 o
  -1   1   1     3260.35     3744.35    201.83 o
   1   1   1     1558.45     2084.04     79.35 o
   4   1   1     2632.45     2369.48     81.19 o
   5   1   1      732.27      644.01     30.14 o
   6   1   1        2.08        9.87      3.72 o
  -6   2   1        3.18        3.61      1.15 o
  -5   2   1       92.16       88.14      4.66 o
  -4   2   1      912.66      795.66     31.47 o
  -3   2   1       32.01       37.12      2.00 o
  -2   2   1     1691.23     2051.83    155.70 o
  -1   2   1     1253.96     1713.51     87.41 o
   0   2   1     2764.25     3657.41    139.40 o
   1   2   1       61.84       88.31      4.52 o
   2   2   1     9456.25    12447.65    946.97 o
   3   2   1     1152.54      707.89     55.86 o
   4   2   1      773.97      734.82     28.99 o
   5   2   1     1682.67     1506.44     61.35 o
   6   2   1      128.37      131.56     15.83 o
  -6   3   1      107.52       93.44      7.96 o
  -5   3   1        1.87        2.82      0.98 o
  -4   3   1     1545.58     1389.12     55.37 o
  -3   3   1     2297.95     1982.79     68.11 o
  -2   3   1     2326.47     2292.81    123.97 o
  -1   3   1     9018.63    12217.95    535.82 o
   0   3   1      955.28     1217.16     94.26 o
   1   3   1     3127.48     3821.25    206.50 o
   2   3   1      131.81      174.36      8.74 o
   3   3   1      259.27      248.36      9.24 o
   4   3   1      868.98      815.78     34.80 o
   5   3   1      983.36      950.19     43.73 o
   6   3   1      623.47      706.65     61.29 o
  -5   4   1        5.90        8.78      1.27 o
  -4   4   1       66.71       71.42      3.46 o
  -3   4   1     1727.39     1562.28     54.04 o
  -2   4   1        0.27        1.13      0.53 o
  -1   4   1     3150.96     3476.69    153.32 o
   0   4   1       49.38       56.02      3.55 o
   1   4   1        5.50        0.82      1.04 o
   2   4   1        0.32        3.24      0.84 o
   3   4   1     4144.42     4029.28    137.50 o
   4   4   1       17.91       21.44      1.63 o
   5   4   1      371.42      370.96     29.14 o
   6   4   1      202.99      242.52     25.59 o
  -5   5   1        4.10        5.10      1.20 o
  -4   5   1       46.20       44.05      2.55 o
  -3   5   1      505.50      462.42     16.92 o
  -2   5   1       20.50       22.50      1.43 o
  -1   5   1      285.99      247.09     18.53 o
   0   5   1        8.95       12.53      1.04 o
   1   5   1     4711.57     4641.06    181.48 o
   2   5   1       53.05       71.46      5.04 o
   3   5   1     3956.63     4148.92    163.76 o
   4   5   1     1914.77     2065.50     79.92 o
   5   5   1       39.20       42.73      3.31 o
   6   5   1      944.65     1072.57     89.53 o
  -4   6   1       54.48       53.19      3.25 o
  -3   6   1      421.89      413.72     19.59 o
  -2   6   1      887.51      859.03     30.64 o
  -1   6   1      611.42      557.93     25.05 o
   0   6   1     2160.79     2191.47     96.69 o
   1   6   1      109.83      129.12      6.66 o
   2   6   1      352.79      369.33     17.97 o
   3   6   1      170.17      186.93      8.81 o
   4   6   1      169.07      184.42      8.31 o
   5   6   1       53.08       66.22      4.21 o
   6   6   1      149.87      178.17     21.06 o
  -3   7   1      249.14      237.35     17.51 o
  -2   7   1      603.61      574.81     27.74 o
  -1   7   1      167.36      158.57      7.27 o
   0   7   1      726.31      688.89     27.54 o
   1   7   1      193.04      205.37     10.15 o
   2   7   1        2.15        1.74      1.56 o
   3   7   1       62.28       58.06      3.14 o
   4   7   1      260.52      292.07     16.81 o
   5   7   1       33.31       37.84      2.59 o
  -3   8   1       14.18       12.50      4.69 o
  -2   8   1      206.85      191.43     10.60 o
  -1   8   1       13.80       18.07      2.29 o
   0   8   1        0.18        2.31      1.02 o
   1   8   1       35.11       43.96      3.01 o
   2   8   1      980.12     1028.40     57.31 o
   3   8   1       28.60       32.08      2.54 o
   4   8   1      595.37      657.86     30.18 o
   5   8   1      190.08      206.38     11.93 o
  -1   9   1      151.57      141.35      8.25 o
   0   9   1       22.89       30.46      3.12 o
   1   9   1       75.37       75.62      5.19 o
   2   9   1      225.99      233.86     15.47 o
   3   9   1       25.13       20.69      1.97 o
   4   9   1       66.69       65.91      4.07 o
   1  10   1      183.90      189.58     13.18 o
  -3  -9   2      357.00      331.56     39.45 o
  -1  -9   2      637.45      640.55     43.18 o
   0  -9   2      148.82      139.33     12.30 o
   1  -9   2      244.23      244.12     15.77 o
  -4  -8   2       10.48        9.71      1.53 o
  -3  -8   2        5.39        5.04      1.74 o
  -2  -8   2       99.05      100.80      5.44 o
  -1  -8   2      634.20      648.83     36.21 o
   0  -8   2       90.24      108.48      6.41 o
   1  -8   2      171.35      194.07     10.43 o
   2  -8   2       87.25      110.38      6.50 o
  -5  -7   2      111.55      118.13      7.25 o
  -4  -7   2      404.39      428.89     24.01 o
  -3  -7   2        1.25        0.65      0.87 o
  -2  -7   2      344.24      365.64     16.95 o
  -1  -7   2       13.39       11.86      1.49 o
   0  -7   2       52.28       48.48      4.59 o
   1  -7   2      151.98      160.87      7.89 o
   2  -7   2       16.64       17.02      1.59 o
   3  -7   2      150.89      137.04      8.24 o
  -6  -6   2      103.88      102.59      8.87 o
  -5  -6   2      149.92      139.66      8.49 o
  -4  -6   2      216.21      219.47     11.97 o
  -3  -6   2     1262.87     1067.36     77.72 o
  -2  -6   2     1073.38     1081.99     41.69 o
  -1  -6   2      477.35      522.10     23.78 o
   0  -6   2     2562.42     2707.09    291.57 o
   1  -6   2       47.94       50.83      2.71 o
   2  -6   2      320.78      291.65     11.46 o
   3  -6   2        0.59        0.78      0.74 o
   4  -6   2       83.96       90.68      5.62 o
  -6  -5   2      181.31      154.52     14.50 o
  -5  -5   2      229.74      222.59     12.80 o
  -4  -5   2       92.33       93.86      4.72 o
  -3  -5   2      225.59      195.96      8.54 o
  -2  -5   2     3726.29     3585.29    136.16 o
  -1  -5   2      580.17      589.59     23.19 o
   0  -5   2     6213.86     6859.39    300.20 o
   1  -5   2     1200.83     1313.17     51.04 o
   2  -5   2      118.89      140.05      6.74 o
   3  -5   2      351.72      354.77     13.22 o
   4  -5   2      130.14      129.90      7.57 o
   5  -5   2        6.16        6.17      1.18 o
  -6  -4   2      647.74      698.30     32.38 o
  -5  -4   2      313.76      326.46     12.25 o
  -4  -4   2      476.75      510.78     18.44 o
  -3  -4   2     2522.33     2531.59     86.58 o
  -2  -4   2      566.31      545.26     17.66 o
  -1  -4   2     1156.35     1261.44     48.86 o
   0  -4   2      299.96      310.11     14.75 o
   1  -4   2     1903.04     2000.52     62.80 o
   2  -4   2     1240.02     1220.07     38.51 o
   3  -4   2       30.48       39.61      2.30 o
   4  -4   2      746.10      612.06     45.52 o
   5  -4   2      249.97      232.68     11.99 o
  -6  -3   2       49.14       64.73      4.73 o
  -5  -3   2      881.56      825.71     63.78 o
  -4  -3   2      512.04      501.42     20.17 o
  -3  -3   2     1335.48     1342.75     51.86 o
  -2  -3   2      504.67      499.46     23.46 o
  -1  -3   2     1151.88     1280.58     70.60 o
   0  -3   2       79.56       99.82      6.47 o
   1  -3   2     1249.39     1436.24     79.65 o
   2  -3   2      423.85      422.75     13.77 o
   3  -3   2       58.70       57.30      2.80 o
   4  -3   2      202.24      176.12     15.32 o
   5  -3   2      378.09      346.83     17.16 o
  -6  -2   2       83.19       92.71     12.94 o
  -5  -2   2      512.58      475.61     18.70 o
  -4  -2   2     1812.48     1697.47     53.22 o
  -3  -2   2     1564.69     1353.08     73.09 o
  -2  -2   2      384.65      350.41     38.52 o
   0  -2   2     2232.99     2630.53    116.21 o
   1  -2   2     6766.34     8640.35    379.38 o
   2  -2   2     1814.09     1947.71    149.49 o
   3  -2   2      538.68      533.99     18.96 o
   4  -2   2      833.38      821.88     37.83 o
   5  -2   2      272.14      247.25     12.64 o
   6  -2   2       16.89       16.56      2.06 o
  -6  -1   2       17.34       16.76      2.31 o
  -5  -1   2     1604.69     1688.34     66.60 o
  -4  -1   2      278.94      285.23      9.58 o
  -3  -1   2        1.36        1.39      0.94 o
  -2  -1   2      310.16      249.71     16.98 o
  -1  -1   2     9275.55     8717.14    331.48 o
   0  -1   2      710.79      760.15     34.05 o
   1  -1   2     5578.40     6971.25    306.24 o
   2  -1   2      246.49      305.29     29.50 o
   3  -1   2     1786.68     1636.99     72.97 o
   4  -1   2      239.26      239.37     12.09 o
   5  -1   2      621.96      594.51     39.54 o
   6  -1   2       81.16       84.68      5.27 o
  -6   0   2      101.93      112.52      6.20 o
  -5   0   2      646.45      610.52     27.83 o
  -4   0   2     2676.59     2601.15     81.49 o
  -3   0   2      127.28      115.34      6.03 o
  -1   0   2      747.87      715.52     32.22 o
   0   0   2     1098.58     1054.90     47.25 o
   1   0   2      141.30      107.41      5.33 o
   2   0   2     2131.26     2959.36    232.61 o
   3   0   2     2991.09     2312.31    178.60 o
   4   0   2       82.55       84.28      4.27 o
   5   0   2      489.67      432.12     20.75 o
   6   0   2      753.50      730.65     33.92 o
  -6   1   2       62.21       70.65      7.06 o
  -5   1   2      191.55      170.00      6.96 o
  -4   1   2      590.54      561.69     19.89 o
  -3   1   2     1732.60     1524.13     47.91 o
  -2   1   2     1024.73      948.13     56.04 o
  -1   1   2     2619.22     2468.08     94.67 o
   1   1   2     2502.28     3072.53    117.47 o
   4   1   2        0.06        4.68      0.86 o
   5   1   2      338.89      326.69     16.07 o
   6   1   2      732.95      729.59     42.65 o
  -6   2   2      317.26      322.06     19.42 o
  -5   2   2        3.69        4.23      0.95 o
  -4   2   2      698.88      682.47     24.41 o
  -3   2   2        3.89        5.50      0.70 o
  -2   2   2     2232.86     2143.17    103.80 o
  -1   2   2       25.89       39.28      2.91 o
   1   2   2      386.37      540.02     24.49 o
   2   2   2     3700.08     4595.40    202.06 o
   4   2   2      628.99      530.27     21.26 o
   5   2   2      218.00      212.70     14.70 o
   6   2   2      141.89      152.60     11.61 o
  -5   3   2      214.90      214.48     11.62 o
  -4   3   2      949.56      901.05     31.73 o
  -3   3   2     1990.09     1851.41     63.59 o
  -2   3   2        5.47        5.66      0.96 o
  -1   3   2     2833.94     2933.53    142.40 o
   0   3   2     1014.55     1351.11     74.28 o
   1   3   2      116.52      166.77     10.28 o
   2   3   2     3366.28     3859.62    208.70 o
   3   3   2     1428.26     1426.86     44.81 o
   4   3   2     2058.56     1957.01     75.30 o
   5   3   2      339.79      341.75     16.96 o
   6   3   2       95.92      114.73     14.43 o
  -5   4   2      177.72      189.31      9.92 o
  -4   4   2       16.85       18.36      1.61 o
  -3   4   2      117.35      110.90      5.71 o
  -2   4   2      368.75      312.12     11.52 o
  -1   4   2      486.38      436.06     23.77 o
   0   4   2      858.49      857.31     38.30 o
   1   4   2     5366.20     5630.58    247.90 o
   2   4   2       15.59       12.85      1.10 o
   3   4   2     1696.57     1650.31     63.49 o
   4   4   2      101.33       97.58      4.56 o
   5   4   2       10.72       11.59      1.63 o
   6   4   2        2.67        6.60      4.34 o
  -5   5   2      185.31      163.29      9.72 o
  -4   5   2       19.28       21.74      1.89 o
  -3   5   2       77.76       88.15      5.02 o
  -2   5   2      638.80      592.72     33.81 o
  -1   5   2     2404.22     1838.44     92.09 o
   0   5   2      600.93      602.98     21.55 o
   1   5   2     5278.69     5090.87    197.82 o
   2   5   2     2293.04     2345.53    171.63 o
   3   5   2      931.61      989.18     38.71 o
   4   5   2     1123.19     1176.37     46.00 o
   5   5   2       54.27       50.93      3.70 o
   6   5   2      223.32      253.93     26.13 o
  -4   6   2      178.26      168.82      9.20 o
  -3   6   2      394.57      400.05     25.22 o
  -2   6   2      444.56      439.33     23.21 o
  -1   6   2      380.51      309.79     15.08 o
   0   6   2      418.17      470.19     21.54 o
   1   6   2      320.20      347.97     17.18 o
   2   6   2       26.27       26.77      2.00 o
   3   6   2      798.87      809.19     36.12 o
   4   6   2      188.89      227.64     10.78 o
   5   6   2      699.75      776.19     36.37 o
  -3   7   2        9.13        5.85      1.63 o
  -2   7   2      240.91      215.72     11.35 o
  -1   7   2      196.52      192.65     10.11 o
   0   7   2      118.85      126.49      7.08 o
   1   7   2      160.72      187.36      9.34 o
   2   7   2      629.71      626.00     64.70 o
   3   7   2      205.22      193.22     17.08 o
   4   7   2       29.66       35.79      2.73 o
   5   7   2      197.63      215.44     10.75 o
  -2   8   2        1.61        2.95      4.34 o
  -1   8   2      127.24      133.87      7.65 o
   0   8   2      855.34      828.43     38.24 o
   1   8   2      476.00      521.24     31.72 o
   2   8   2     1623.63     1938.46    117.69 o
   3   8   2      415.71      423.29     24.78 o
   4   8   2      301.09      319.49     15.33 o
   5   8   2      121.00      130.23      9.09 o
  -1   9   2       58.94       88.96     12.69 o
   0   9   2       74.45       64.49      5.54 o
   1   9   2        1.93        1.64      1.03 o
   2   9   2       45.40       44.54      3.12 o
   3   9   2       89.11       92.98      5.24 o
   4   9   2       19.42       16.97      1.79 o
  -2  -9   3       26.74       24.38      5.47 o
  -1  -9   3      288.38      287.49     16.43 o
   0  -9   3        2.71        5.40      1.40 o
  -4  -8   3        0.06        1.11      0.91 o
  -3  -8   3      697.70      636.23     35.51 o
  -2  -8   3       13.17       12.94      1.61 o
  -1  -8   3        5.14        8.25      1.62 o
   0  -8   3        0.98        1.31      1.12 o
   1  -8   3      243.44      249.54     17.71 o
   2  -8   3       32.08       30.57      2.84 o
  -5  -7   3        0.34        2.16      0.91 o
  -4  -7   3      270.54      251.52     12.00 o
  -3  -7   3       62.81       62.38      3.69 o
  -2  -7   3        0.59        3.50      0.96 o
  -1  -7   3      263.26      258.24     15.43 o
   0  -7   3       34.23       31.92      5.42 o
   1  -7   3     1001.76      997.59     44.79 o
   2  -7   3      416.91      451.56     18.79 o
   3  -7   3      215.78      195.40     16.20 o
  -5  -6   3      555.13      529.09     24.14 o
  -4  -6   3      219.62      216.34     10.51 o
  -3  -6   3      454.95      436.39     20.10 o
  -2  -6   3     1884.55     1887.80     72.28 o
  -1  -6   3       32.39       42.24      2.50 o
   0  -6   3      767.46      811.25     37.39 o
   1  -6   3       11.26       10.34      1.43 o
   2  -6   3      352.22      335.12     13.99 o
   3  -6   3       21.45       25.82      2.88 o
   4  -6   3      176.96      189.96     30.73 o
  -6  -5   3        3.48        3.24      1.01 o
  -5  -5   3      333.35      328.45     15.43 o
  -3  -5   3       20.56       22.67      1.86 o
  -2  -5   3     2970.23     2972.01    113.17 o
  -1  -5   3      281.37      282.95     12.21 o
   0  -5   3      147.52      154.31      7.72 o
   1  -5   3       67.95       80.45      3.66 o
   2  -5   3       39.28       48.27      2.56 o
   3  -5   3       93.54       84.35      6.34 o
   4  -5   3      191.22      202.91     18.19 o
  -6  -4   3      223.42      236.42     13.96 o
  -5  -4   3      283.31      322.44     13.23 o
  -4  -4   3      368.38      366.69     14.87 o
  -3  -4   3      833.23      788.89     30.54 o
  -2  -4   3       37.12       51.79      2.81 o
  -1  -4   3       71.84       68.65      3.13 o
   0  -4   3     3207.29     3134.32     97.86 o
   1  -4   3      361.43      365.29     13.25 o
   2  -4   3     3072.91     3298.46    112.96 o
   3  -4   3      293.25      334.12     14.05 o
   4  -4   3      445.51      425.42     20.33 o
   5  -4   3      357.11      385.10     38.22 o
  -6  -3   3       81.32       80.66      4.38 o
  -5  -3   3       58.40       62.20      3.22 o
  -4  -3   3     1521.15     1505.86     58.33 o
  -3  -3   3      378.79      362.58     16.67 o
  -2  -3   3     1441.00     1511.15     47.80 o
  -1  -3   3      786.30      788.74     31.08 o
   0  -3   3     1779.50     1783.75     79.38 o
   1  -3   3      587.77      563.34     31.61 o
   2  -3   3     3588.72     3605.89    112.22 o
   3  -3   3      645.33      677.29     23.94 o
   4  -3   3        0.20        0.91      0.84 o
   5  -3   3      352.66      349.67     22.67 o
  -6  -2   3      826.10      710.80     92.89 o
  -5  -2   3      102.99      105.64      6.27 o
  -4  -2   3     1706.48     1592.94     61.53 o
  -3  -2   3     6323.81     5819.90    255.68 o
  -2  -2   3     3788.22     3411.25    151.78 o
  -1  -2   3    12368.33    14415.04    777.04 o
   0  -2   3     1322.47     1455.36     94.52 o
   1  -2   3      486.05      508.46     28.95 o
   2  -2   3      410.11      243.63     21.34 o
   3  -2   3     1320.19     1371.86     47.50 o
   4  -2   3      148.88      157.76      8.26 o
   5  -2   3       74.39       73.88      6.08 o
   6  -2   3       19.50       19.84      2.49 o
  -6  -1   3       10.14        8.53      2.33 o
  -5  -1   3       19.56       20.54      2.06 o
  -4  -1   3      708.95      683.16     20.14 o
  -3  -1   3     1676.60     1556.22     56.30 o
  -2  -1   3     1829.66     1803.50     81.14 o
  -1  -1   3      755.63      601.07     34.74 o
   0  -1   3        5.70        2.17      1.29 o
   1  -1   3     4256.40     3581.56    195.33 o
   2  -1   3       18.06       15.98      7.29 o
   3  -1   3     5376.99     5140.04    174.57 o
   4  -1   3      499.52      526.33     21.30 o
   5  -1   3      223.71      271.53     19.02 o
   6  -1   3      246.65      268.74     18.78 o
  -6   0   3       95.63      104.25      7.93 o
  -5   0   3      119.88      101.76      7.16 o
  -4   0   3      339.24      352.28     12.89 o
  -3   0   3     1674.69     1534.46     53.10 o
  -2   0   3      136.42      124.31      8.63 o
  -1   0   3      378.61      407.95     24.52 o
   0   0   3      751.36      850.64     38.79 o
   2   0   3       10.27       10.07      5.56 o
   3   0   3     3192.65     2973.91    160.83 o
   4   0   3     2829.26     2721.53    104.52 o
   5   0   3       36.42       34.61      3.31 o
   6   0   3      483.00      467.83     37.23 o
  -6   1   3        2.79        5.42      1.26 o
  -5   1   3     1126.80     1107.06     44.63 o
  -4   1   3      515.39      538.01     19.35 o
  -3   1   3     4706.41     4165.68    141.87 o
  -2   1   3     8225.38     6829.68    420.97 o
  -1   1   3     3401.48     2727.08    149.39 o
   0   1   3    16681.02    13848.94   1018.79 o
   1   1   3       26.57       50.12      3.83 o
   2   1   3      262.94      264.77     12.19 o
   3   1   3     1329.71     1235.91    141.25 o
   4   1   3      986.13     1006.56     45.69 o
   5   1   3      319.20      344.85     18.73 o
   6   1   3       35.42       31.25      4.48 o
  -6   2   3       91.40       91.82      6.46 o
  -5   2   3        6.45        8.51      1.22 o
  -4   2   3      275.37      270.00     10.94 o
  -3   2   3        7.91        8.98      1.25 o
  -2   2   3     2427.80     2194.19     97.47 o
   0   2   3      642.64      724.62     40.91 o
   1   2   3      148.48      195.32      9.92 o
   2   2   3     1973.90     2131.73    163.53 o
   3   2   3        0.46        2.05      0.94 o
   4   2   3     1633.31     1643.01    102.86 o
   5   2   3       20.61       21.77      2.78 o
   6   2   3       65.01       85.98      9.38 o
  -5   3   3       47.54       48.90      3.55 o
  -4   3   3      180.18      170.09     11.58 o
  -3   3   3      516.28      503.33     17.99 o
  -2   3   3     1703.76     1611.74     73.79 o
  -1   3   3      992.79      944.40     42.77 o
   0   3   3     2529.20     2590.24    114.71 o
   1   3   3       58.47       58.06      4.12 o
   2   3   3     7168.68     7368.75    396.56 o
   3   3   3     1637.52     1532.91     69.81 o
   4   3   3     2124.51     2273.05    177.64 o
   5   3   3     1565.83     1805.50     96.85 o
   6   3   3        0.13        2.95      3.13 o
  -5   4   3        8.45        8.54      1.53 o
  -4   4   3      770.26      767.83     30.69 o
  -3   4   3      412.01      417.41     18.62 o
  -2   4   3     3226.65     3167.98    172.93 o
  -1   4   3     5316.46     4740.51    178.87 o
   0   4   3       29.86       27.40      1.62 o
   1   4   3     5058.81     4905.68    264.75 o
   2   4   3      567.53      615.85     35.34 o
   3   4   3       17.18       24.12      1.51 o
   4   4   3      239.78      216.87     14.08 o
   5   4   3      793.87      829.15     47.41 o
   6   4   3      311.88      326.42     30.17 o
  -4   5   3      123.83      135.98      6.57 o
  -3   5   3      575.46      614.35     29.14 o
  -2   5   3      139.72      187.87     22.18 o
  -1   5   3     3366.45     3269.69    214.39 o
   0   5   3      247.19      252.84     11.95 o
   1   5   3      782.03      729.84     34.73 o
   2   5   3       11.19       21.12      2.11 o
   3   5   3      385.21      374.37     17.87 o
   4   5   3      199.90      223.28     11.33 o
   5   5   3      319.30      323.99     20.53 o
   6   5   3       92.53       94.56     12.69 o
  -4   6   3       26.38       26.95      2.95 o
  -3   6   3       72.24       85.81      5.66 o
  -2   6   3       90.71      105.82     10.60 o
  -1   6   3      130.07      111.48      9.57 o
   0   6   3        7.98       15.03      1.52 o
   1   6   3      717.86      695.69     38.18 o
   2   6   3      110.44      105.26      5.63 o
   3   6   3     2666.08     2785.10    122.80 o
   4   6   3      488.06      511.43     28.54 o
   5   6   3      856.06      859.94     67.80 o
  -3   7   3      270.05      309.03     22.30 o
  -2   7   3      101.77      114.17      6.93 o
  -1   7   3      189.26      201.54     20.43 o
   0   7   3      666.72      758.12     51.18 o
   1   7   3       25.88       23.20      1.99 o
   2   7   3      355.01      324.57     15.49 o
   3   7   3      128.46      146.80     19.13 o
   4   7   3       96.68       97.71      7.98 o
   5   7   3        5.00        3.10      1.67 o
  -2   8   3      386.71      383.80     22.03 o
  -1   8   3      154.72      182.65     21.58 o
   0   8   3      588.36      566.04     25.63 o
   2   8   3      311.08      365.44     17.42 o
   3   8   3       17.46       23.98      2.79 o
   4   8   3       15.24       15.94      1.84 o
  -1   9   3       72.35       68.99      8.35 o
   0   9   3       17.89       19.01      2.37 o
   1   9   3       37.09       45.34      3.52 o
   2   9   3      115.07      116.98      6.51 o
   3   9   3       42.02       49.15      3.32 o
  -1  -9   4        5.30        4.19      1.79 o
  -3  -8   4       14.55       11.67      1.83 o
  -2  -8   4       53.44       46.09      5.47 o
  -1  -8   4      308.42      307.11     17.94 o
   0  -8   4       62.99       57.79      4.16 o
   1  -8   4      290.24      274.77     18.09 o
  -4  -7   4      201.31      175.80      8.61 o
  -3  -7   4      568.28      504.96     23.03 o
  -2  -7   4      141.35      136.09      7.01 o
  -1  -7   4     1154.64     1199.74     66.00 o
   0  -7   4      330.95      300.39     26.68 o
   1  -7   4      403.15      337.59     27.58 o
   2  -7   4      118.59      116.46      6.35 o
   3  -7   4       51.04       37.97      7.04 o
  -5  -6   4      820.96      773.62     34.76 o
  -4  -6   4      664.15      665.34     30.14 o
  -3  -6   4       26.53       33.18      2.43 o
  -2  -6   4      373.15      348.61     12.58 o
  -1  -6   4       32.99       34.28      2.72 o
   0  -6   4        0.69        2.30      0.93 o
   1  -6   4       19.10       17.63      1.95 o
   2  -6   4       19.29       22.40      3.16 o
   3  -6   4      256.93      275.91     20.68 o
  -5  -5   4        5.49        6.78      1.25 o
  -4  -5   4      600.02      527.11     27.34 o
  -3  -5   4       49.02       48.11      4.59 o
  -2  -5   4       46.41       54.73      3.34 o
  -1  -5   4      731.90      723.18     29.68 o
   0  -5   4      495.87      471.72     19.13 o
   1  -5   4        9.35       11.81      1.32 o
   2  -5   4      679.49      688.93     24.54 o
   3  -5   4      274.85      282.56     12.16 o
   4  -5   4       71.19       79.14      8.07 o
  -6  -4   4       54.73       43.28      3.27 o
  -5  -4   4      965.93      918.05     35.95 o
  -4  -4   4        0.97        9.04      2.26 o
  -3  -4   4     1025.54      911.37     53.85 o
  -2  -4   4     2305.27     2120.80     81.14 o
  -1  -4   4     1576.04     1492.23     51.06 o
   0  -4   4     7668.89     7816.87    475.82 o
   1  -4   4     1723.96     1742.09     59.97 o
   2  -4   4     1274.71     1322.45     45.92 o
   3  -4   4      776.94      855.30     41.35 o
   4  -4   4       72.06       82.31      6.51 o
   5  -4   4        4.84        8.05      1.65 o
  -6  -3   4      755.22      745.05     36.68 o
  -5  -3   4      125.28      126.27      5.93 o
  -4  -3   4      705.80      702.63     27.74 o
  -3  -3   4     1287.58     1288.90     49.58 o
  -2  -3   4      541.00      461.72     18.93 o
  -1  -3   4     2187.02     2216.84     69.36 o
   0  -3   4     1446.57     1329.89     51.86 o
   1  -3   4      256.28      250.33      8.61 o
   2  -3   4        8.74        9.84      1.29 o
   3  -3   4      479.22      488.10     19.73 o
   4  -3   4      360.60      384.11     18.33 o
   5  -3   4       16.68       21.60      2.79 o
  -6  -2   4      285.28      313.58     18.86 o
  -5  -2   4      499.14      492.28     37.06 o
  -4  -2   4      287.01      302.23     15.20 o
  -3  -2   4     2169.77     2056.27     90.63 o
  -2  -2   4      277.21      262.68     10.15 o
  -1  -2   4     1089.07      948.84     37.37 o
   0  -2   4       13.50       13.51      1.53 o
   1  -2   4      523.69      400.45     23.46 o
   2  -2   4     1365.70     1253.84     48.27 o
   3  -2   4      217.00      235.22      9.91 o
   4  -2   4      353.30      368.62     17.53 o
   5  -2   4      267.37      286.70     18.56 o
  -6  -1   4       24.84       15.83      2.63 o
  -5  -1   4       54.45       63.45     10.69 o
  -4  -1   4     1112.61     1098.93     43.85 o
  -3  -1   4       25.32       30.16      1.88 o
  -2  -1   4     3834.82     3879.23    180.68 o
  -1  -1   4     6580.20     6505.54    352.80 o
   0  -1   4     3243.99     3019.20    134.53 o
   1  -1   4    13147.53    13319.25    717.87 o
   3  -1   4      988.59     1026.62     46.06 o
   4  -1   4      486.17      558.41     25.72 o
   5  -1   4       96.33      103.35      5.23 o
   6  -1   4       50.43       47.66      6.60 o
  -6   0   4        0.38        1.71      1.40 o
  -5   0   4      824.39      894.94     40.11 o
  -4   0   4        6.40        7.18      1.11 o
  -3   0   4       15.42       19.41      1.55 o
  -2   0   4      464.70      529.09     25.48 o
  -1   0   4     4034.65     4576.07    249.05 o
   0   0   4        0.06        2.38      0.99 o
   1   0   4     3280.56     3603.57    159.16 o
   2   0   4     1492.88     1033.10     79.92 o
   3   0   4       18.35       31.95      2.88 o
   4   0   4      315.71      302.48     12.62 o
   5   0   4      377.68      430.75     18.26 o
   6   0   4       35.70       33.01      5.99 o
  -6   1   4       49.60       41.78      4.53 o
  -5   1   4     1289.65     1376.94     50.19 o
  -4   1   4      834.61      863.51     34.08 o
  -3   1   4      282.47      274.67     10.11 o
  -2   1   4     5353.79     4264.16    145.99 o
  -1   1   4     2227.22     2126.51     95.22 o
   0   1   4     2043.63     1753.85    270.61 o
   1   1   4      368.75      317.07     26.08 o
   2   1   4      264.60      251.77     20.76 o
   3   1   4     2048.21     1811.95    118.40 o
   4   1   4        0.78        2.83      1.15 o
   5   1   4      768.83      884.85     40.63 o
   6   1   4      421.24      458.82     37.63 o
  -5   2   4       90.73      100.17      5.06 o
  -4   2   4      201.52      204.04      8.06 o
  -3   2   4      427.79      424.98     15.37 o
  -2   2   4       37.99       35.78      1.73 o
  -1   2   4     2732.37     2147.60     95.95 o
   0   2   4     6696.92     5343.63    236.08 o
   1   2   4      714.69      654.05     37.36 o
   2   2   4     9058.73     7914.51    808.46 o
   3   2   4      135.36      128.18      6.90 o
   4   2   4      491.12      569.19     26.59 o
   5   2   4       95.01      118.21      6.97 o
   6   2   4      412.38      400.22     34.75 o
  -5   3   4      133.02      141.27      7.64 o
  -4   3   4      714.66      704.89     28.15 o
  -3   3   4       53.73       60.02      3.76 o
  -2   3   4      427.15      430.29     22.75 o
  -1   3   4       11.86       19.52      1.60 o
   0   3   4     5605.48     5054.31    192.79 o
   1   3   4     1200.14     1225.68     55.20 o
   2   3   4     4413.45     4219.10    185.24 o
   3   3   4      920.65      862.83     48.23 o
   4   3   4       17.27       22.15      2.80 o
   5   3   4      412.90      473.42     27.83 o
   6   3   4      190.90      202.98     20.02 o
  -5   4   4       15.58       20.20      3.34 o
  -4   4   4      514.05      488.58     19.93 o
  -3   4   4      627.66      591.04     27.77 o
  -2   4   4       34.11       41.53      3.34 o
  -1   4   4     1519.24     1448.70     69.11 o
   0   4   4      178.72      154.46      6.65 o
   1   4   4       63.36       52.40      2.66 o
   2   4   4      114.99      123.60      6.19 o
   3   4   4      400.00      421.29     19.79 o
   4   4   4     1099.38     1078.14     60.60 o
   5   4   4        1.59        4.43      1.89 o
   6   4   4      383.63      432.07     37.89 o
  -4   5   4       26.52       30.72      3.22 o
  -3   5   4      249.86      262.50     22.12 o
  -2   5   4      199.29      207.97     12.29 o
  -1   5   4       65.64       58.26      6.03 o
   0   5   4      412.18      398.49     18.62 o
   1   5   4      676.58      616.77     42.47 o
   2   5   4       48.78       52.55      3.13 o
   3   5   4     1623.82     1674.66     90.84 o
   4   5   4      141.61      139.03      7.59 o
   5   5   4        4.02        7.75      2.17 o
   6   5   4       17.35       18.93      2.88 o
  -4   6   4        0.27        1.53      1.49 o
  -3   6   4       80.78       88.23      5.71 o
  -2   6   4      190.76      196.70     14.27 o
  -1   6   4      485.49      505.20     28.66 o
   0   6   4      648.73      659.67     37.03 o
   1   6   4     2332.96     2140.75     82.27 o
   2   6   4       67.85       61.86      6.27 o
   3   6   4     1548.85     1460.67     90.08 o
   4   6   4      117.34      135.54      9.45 o
   5   6   4        0.05        1.42      1.50 o
  -3   7   4      150.64      172.61      9.31 o
  -2   7   4       99.44      113.54      6.82 o
  -1   7   4        0.23        3.72      2.31 o
   0   7   4        8.29        9.50      2.04 o
   1   7   4      435.61      433.58     20.24 o
   2   7   4       18.95       15.63      3.44 o
   3   7   4        0.86        3.25      2.81 o
   4   7   4       62.84       64.92      4.91 o
   5   7   4      328.33      305.23     18.12 o
  -2   8   4      159.73      186.29     11.87 o
  -1   8   4       27.79       34.66      5.38 o
   0   8   4      174.51      159.60     19.06 o
   1   8   4       90.12       96.33      5.48 o
   2   8   4      283.29      291.48     14.09 o
   3   8   4      141.22      130.19      6.92 o
   4   8   4      127.87      121.08      6.48 o
  -1   9   4      130.51      171.58     11.72 o
   0   9   4       42.81       57.37      5.87 o
   1   9   4       53.48       58.46      5.10 o
   2   9   4      493.27      544.77     31.44 o
   3   9   4       45.26       44.74      3.09 o
  -3  -8   5      358.14      324.33     26.01 o
  -2  -8   5      205.72      192.71      9.79 o
  -1  -8   5      212.46      212.53     10.83 o
   0  -8   5        0.01       -0.22      1.07 o
   1  -8   5        0.40        2.12      1.52 o
  -4  -7   5       24.56       17.87      1.60 o
  -3  -7   5      533.77      521.92     32.80 o
  -2  -7   5      115.55      119.37      7.81 o
  -1  -7   5      558.53      517.47     33.20 o
   0  -7   5        0.37        1.16      0.96 o
   1  -7   5        8.36        8.09      1.73 o
   2  -7   5        0.02       -0.70      0.84 o
  -5  -6   5        0.91        2.56      0.83 o
  -4  -6   5      658.42      620.42     28.09 o
  -3  -6   5        4.93        7.51      1.13 o
  -2  -6   5      285.66      277.17     10.13 o
  -1  -6   5       88.63       81.79      4.36 o
   0  -6   5        9.66        7.97      1.39 o
   1  -6   5      877.30      938.93     44.97 o
   2  -6   5      232.59      202.14     17.64 o
   3  -6   5      273.26      318.62     19.07 o
  -5  -5   5      297.52      306.90     14.33 o
  -4  -5   5       43.09       31.36      4.20 o
  -3  -5   5      660.47      683.53     37.78 o
  -2  -5   5      573.95      562.81     22.18 o
  -1  -5   5       21.83       24.04      1.86 o
   0  -5   5     1021.96     1072.72     48.42 o
   1  -5   5      181.30      182.31      7.82 o
   2  -5   5       25.06       27.46      2.05 o
   3  -5   5       64.93       73.99      4.11 o
   4  -5   5      208.62      201.53     25.17 o
  -5  -4   5      409.71      426.55     17.15 o
  -4  -4   5      497.38      435.66     19.55 o
  -3  -4   5     1016.88      977.19     53.72 o
  -2  -4   5     2944.73     2959.75    112.98 o
  -1  -4   5      239.48      238.71      9.78 o
   0  -4   5     1411.72     1397.08     56.94 o
   1  -4   5      118.02      125.59      5.24 o
   2  -4   5        3.86        4.79      0.99 o
   3  -4   5       74.05       84.17      5.18 o
   4  -4   5      112.10      120.21      6.59 o
  -5  -3   5       51.64       62.53      3.46 o
  -4  -3   5       28.58       28.78      2.13 o
  -3  -3   5      690.42      660.88     39.88 o
  -2  -3   5      390.12      408.37     16.20 o
  -1  -3   5      328.62      308.93     12.39 o
   0  -3   5      498.29      480.14     18.86 o
   1  -3   5      139.29      153.76      8.17 o
   2  -3   5     2379.91     2392.54     81.80 o
   3  -3   5      174.25      178.69      7.98 o
   4  -3   5      435.38      476.16     22.24 o
   5  -3   5      112.37      113.51      6.07 o
  -6  -2   5        6.57        8.75      1.64 o
  -5  -2   5      156.33      154.68      9.22 o
  -4  -2   5      729.93      661.51     32.09 o
  -3  -2   5      103.25      111.14      5.15 o
  -2  -2   5      343.39      348.52     12.91 o
  -1  -2   5      691.81      661.61     21.41 o
   0  -2   5     1007.03      847.77     38.72 o
   1  -2   5      180.10      177.91      6.90 o
   2  -2   5     1578.11     1533.49     59.12 o
   3  -2   5      484.03      520.84     24.08 o
   4  -2   5      330.48      351.32     16.73 o
   5  -2   5      317.91      307.53     14.59 o
  -6  -1   5      181.91      185.40     11.76 o
  -5  -1   5        0.05        0.74      1.15 o
  -4  -1   5     2378.18     2275.20    100.91 o
  -3  -1   5     1191.15     1136.31     50.45 o
  -2  -1   5     1995.87     1888.81     65.11 o
  -1  -1   5     9204.71     9276.86    315.81 o
   0  -1   5       33.77       38.45      2.91 o
   1  -1   5     3196.27     3296.80    208.54 o
   2  -1   5       42.24       49.69      7.38 o
   3  -1   5       92.11       91.81      5.07 o
   4  -1   5      190.73      187.40      9.43 o
   5  -1   5      266.08      267.50     19.29 o
  -6   0   5        6.14        4.91      2.52 o
  -5   0   5      176.68      183.65     11.61 o
  -4   0   5       29.74       37.74      3.06 o
  -3   0   5      699.35      689.06     26.97 o
  -2   0   5        6.50        7.82      1.10 o
  -1   0   5     1924.94     2058.69     84.64 o
   0   0   5       11.08       17.67      4.06 o
   1   0   5      283.00      242.39     19.20 o
   3   0   5     2980.61     2741.31    148.04 o
   4   0   5       51.20       55.57      4.42 o
   5   0   5      410.68      494.50     28.14 o
   6   0   5       63.86       70.39      7.47 o
  -5   1   5        1.91       11.62      2.37 o
  -4   1   5     1469.88     1651.26     73.56 o
  -3   1   5      860.30      911.83     41.20 o
  -2   1   5      326.58      292.58      9.97 o
  -1   1   5      108.23      127.89      5.41 o
   0   1   5      370.33      438.08     21.79 o
   1   1   5     2010.41     1547.10    118.37 o
   2   1   5       59.95       34.58      5.56 o
   3   1   5     2889.31     2716.66    207.64 o
   4   1   5      749.62      772.65     42.98 o
   5   1   5      192.63      222.52     13.47 o
   6   1   5      352.94      389.68     31.76 o
  -5   2   5      468.39      506.26     23.56 o
  -4   2   5        9.71       11.22      1.80 o
  -3   2   5     1467.64     1452.72     76.82 o
  -2   2   5      984.46      933.59     36.26 o
  -1   2   5      831.89      761.28     33.86 o
   0   2   5     3942.85     2977.06    113.56 o
   1   2   5       68.50       46.10      6.52 o
   2   2   5     1008.34      784.13     43.67 o
   3   2   5       11.83       13.20      2.60 o
   4   2   5      555.90      560.88     44.27 o
   5   2   5      156.67      176.23     10.93 o
   6   2   5      240.93      233.29     19.17 o
  -5   3   5       31.30       38.44      3.68 o
  -4   3   5      217.90      218.59      9.78 o
  -3   3   5      424.93      371.48     18.65 o
  -2   3   5     1688.58     1665.81     64.15 o
  -1   3   5       63.92       62.95      3.16 o
   0   3   5     3065.00     2570.38     97.99 o
   1   3   5       33.09       27.96      2.25 o
   2   3   5       45.46       52.37      3.18 o
   3   3   5      395.64      356.74     28.99 o
   4   3   5      935.00      896.23     50.52 o
   5   3   5      176.67      192.13     16.27 o
   6   3   5       75.70       88.11      8.17 o
  -4   4   5        9.61       12.17      2.01 o
  -3   4   5       93.61       79.93      4.99 o
  -2   4   5      436.19      428.49     18.83 o
  -1   4   5      161.55      152.83      6.08 o
   0   4   5        7.81       10.06      2.17 o
   1   4   5      251.80      241.15     13.80 o
   2   4   5     2307.45     2171.92    120.81 o
   3   4   5        5.71        6.33      1.06 o
   4   4   5     1639.25     1560.71    212.58 o
   5   4   5      101.35      125.11      9.06 o
   6   4   5       14.95       19.18      2.87 o
  -4   5   5       71.56       91.76      6.02 o
  -3   5   5        0.94        2.48      1.29 o
  -2   5   5      627.51      517.50     30.02 o
  -1   5   5      462.15      451.74     17.01 o
   0   5   5      147.24      144.58      6.45 o
   1   5   5      635.40      585.40     32.29 o
   2   5   5      716.03      719.46     51.60 o
   3   5   5       24.52       27.34      2.88 o
   4   5   5       82.99       67.35     10.17 o
   5   5   5      378.30      406.53     23.44 o
  -3   6   5       55.03       63.17      5.88 o
  -2   6   5      416.29      436.61     21.03 o
  -1   6   5     1428.41     1323.36    121.57 o
   0   6   5       11.16       10.00      1.32 o
   1   6   5     2833.51     2785.29    123.43 o
   2   6   5       47.05       46.71      3.11 o
   3   6   5       26.83       22.86      2.15 o
   4   6   5      269.18      239.52     14.41 o
   5   6   5      303.36      277.92     16.56 o
  -3   7   5        0.12        0.29      1.32 o
  -2   7   5       11.01       15.35      2.18 o
  -1   7   5      246.77      245.18     12.56 o
   0   7   5      126.83      121.38      6.52 o
   1   7   5        0.22        0.90      0.87 o
   2   7   5        1.31        3.99      0.91 o
   3   7   5      346.93      324.66     15.52 o
   4   7   5        0.86        1.96      0.99 o
   5   7   5      271.76      263.29     32.16 o
  -2   8   5        1.74        4.26      1.99 o
  -1   8   5       12.55       16.56      2.61 o
   0   8   5      152.71      153.27     14.15 o
   1   8   5      135.97      116.37      6.29 o
   2   8   5        1.32        1.58      0.94 o
   3   8   5      193.84      185.81      8.21 o
   4   8   5       17.99       18.31      2.15 o
   0   9   5      257.50      310.48     25.97 o
   1   9   5       33.79       35.70      3.49 o
   2   9   5      163.20      162.90      8.20 o
  -1  -8   6       81.31       77.53      7.30 o
  -3  -7   6       15.14       14.32      2.69 o
  -2  -7   6       56.26       47.95      6.52 o
  -1  -7   6       46.13       42.64      4.44 o
   0  -7   6        3.23        3.10      1.09 o
   1  -7   6      154.73      137.04      6.91 o
  -4  -6   6      238.01      214.67     11.46 o
  -3  -6   6       98.19       84.59      3.93 o
  -2  -6   6      416.98      353.49     16.23 o
  -1  -6   6     1032.90      966.26     53.21 o
   0  -6   6      337.57      328.12     15.57 o
   1  -6   6      562.08      539.28     23.61 o
   2  -6   6      107.23      110.34      6.11 o
   3  -6   6       43.40       39.38      5.56 o
  -5  -5   6      474.49      463.99     25.85 o
  -4  -5   6       65.06       75.14      4.17 o
  -3  -5   6       18.26       26.52      2.07 o
  -2  -5   6      427.64      401.42     16.08 o
  -1  -5   6      256.77      254.42     12.14 o
   0  -5   6        0.08        0.84      0.84 o
   1  -5   6       69.42       65.91      6.95 o
   2  -5   6       70.27       55.73      6.11 o
   3  -5   6       68.87       70.25      3.65 o
  -5  -4   6      294.71      291.65     11.88 o
  -4  -4   6      807.30      777.09     32.02 o
  -3  -4   6        0.32        0.62      0.67 o
  -2  -4   6      884.31      892.84     34.66 o
  -1  -4   6       13.22       14.66      1.98 o
   0  -4   6       20.02       21.61      1.57 o
   1  -4   6       48.93       45.71      2.69 o
   2  -4   6      222.28      152.78      8.64 o
   3  -4   6      121.25      123.05      7.97 o
   4  -4   6        2.84        6.14      1.17 o
  -5  -3   6      205.19      223.74      9.48 o
  -4  -3   6       53.38       50.18      4.38 o
  -3  -3   6     1116.46     1046.00     36.26 o
  -2  -3   6      234.75      247.23     10.17 o
  -1  -3   6     1000.65     1025.17     45.73 o
   0  -3   6     3456.14     3657.23    124.83 o
   1  -3   6      158.48      158.70      6.78 o
   2  -3   6     1844.25     1926.16     85.37 o
   3  -3   6       94.33      101.10      7.17 o
   4  -3   6       12.49       13.71      1.70 o
  -5  -2   6       54.47       48.75      2.89 o
  -4  -2   6      325.84      337.02     13.94 o
  -3  -2   6        7.83       10.71      1.60 o
  -2  -2   6      348.43      338.39     12.17 o
  -1  -2   6        1.89        1.85      0.59 o
   0  -2   6     1772.00     1825.31     69.58 o
   1  -2   6      435.46      448.67     17.65 o
   2  -2   6      402.26      411.16     22.01 o
   3  -2   6      414.64      387.08     45.05 o
   4  -2   6      162.65      173.02      8.66 o
   5  -2   6       77.01       72.78      4.11 o
  -5  -1   6      178.26      192.95      9.86 o
  -4  -1   6      232.73      232.02     11.95 o
  -3  -1   6     4036.49     4002.29    152.63 o
  -2  -1   6       10.14       10.24      1.07 o
  -1  -1   6     2133.20     2086.37     70.25 o
   0  -1   6       85.02      101.70      6.15 o
   1  -1   6        6.49        8.35      1.03 o
   2  -1   6      279.02      288.33     16.51 o
   3  -1   6      163.71      159.77      9.65 o
   4  -1   6      388.35      412.75     23.26 o
   5  -1   6       51.02       56.64      5.73 o
  -5   0   6       23.58       25.16      2.61 o
  -4   0   6      168.39      166.83     11.74 o
  -3   0   6       26.21       24.11      1.97 o
  -2   0   6      996.37     1096.97     42.42 o
  -1   0   6       25.83       22.91      1.44 o
   0   0   6      923.98      948.52     86.79 o
   1   0   6     2217.88     1978.46     75.11 o
   2   0   6       25.55       27.38      2.48 o
   3   0   6     1257.08     1252.80     96.46 o
   4   0   6       22.19       29.00      3.65 o
   5   0   6       37.59       40.13      4.52 o
  -5   1   6       93.98       99.94      5.58 o
  -4   1   6        4.71        5.20      1.27 o
  -3   1   6       37.49       44.87      5.02 o
  -2   1   6      733.56      778.44     26.97 o
  -1   1   6     2164.03     2133.17     81.43 o
   0   1   6      371.61      380.29     33.98 o
   1   1   6     6020.74     5419.78    237.40 o
   2   1   6      122.90      117.94      9.65 o
   3   1   6      815.00      835.40     64.81 o
   4   1   6      545.75      463.46     36.73 o
   5   1   6       80.89       95.41      8.69 o
  -5   2   6      713.57      749.24     33.86 o
  -4   2   6      282.92      311.67     15.05 o
  -3   2   6     1089.80     1085.82     61.80 o
  -2   2   6     1885.19     1927.32     73.99 o
  -1   2   6      123.38      135.26      5.19 o
   0   2   6      922.96      896.97     76.72 o
   1   2   6      118.55      106.80      5.50 o
   2   2   6        5.45       15.97      2.78 o
   3   2   6      639.86      681.80     53.44 o
   4   2   6       98.19       88.82      8.35 o
   5   2   6      539.40      651.46     51.07 o
  -4   3   6      107.93      115.09      7.17 o
  -3   3   6        0.95        2.78      1.60 o
  -2   3   6      902.68      953.32     42.83 o
  -1   3   6      292.71      326.23     15.20 o
   0   3   6        1.71        1.64      0.76 o
   1   3   6       38.06       27.64      2.33 o
   2   3   6     1680.82     1360.24     73.94 o
   3   3   6      317.67      330.45     27.03 o
   4   3   6       94.16       90.90      8.69 o
   5   3   6       56.28       58.38      6.08 o
  -4   4   6       23.07       24.24      2.82 o
  -3   4   6      325.04      325.13     16.46 o
  -2   4   6        0.14        1.42      1.08 o
  -1   4   6      759.74      776.42     30.38 o
   0   4   6     2270.38     1939.56     97.93 o
   1   4   6       15.70       14.50      1.53 o
   2   4   6     5434.80     5011.02    270.20 o
   3   4   6      380.98      329.46     15.58 o
   4   4   6      315.20      245.66     20.75 o
   5   4   6      411.48      496.22     39.29 o
  -4   5   6      296.95      315.86     23.55 o
  -3   5   6       38.08       40.44      5.73 o
  -2   5   6       98.11      115.08      7.38 o
  -1   5   6      372.77      388.63     18.26 o
   0   5   6      278.60      259.68     14.66 o
   1   5   6      187.55      159.88      7.23 o
   2   5   6       33.57       35.40      3.60 o
   3   5   6       45.52       43.98      3.15 o
   4   5   6       30.51       26.06      3.08 o
   5   5   6      111.05      131.10     11.48 o
  -3   6   6      246.29      238.11     32.14 o
  -2   6   6        7.45        8.64      1.74 o
  -1   6   6      231.26      227.63      8.89 o
   0   6   6        9.35        7.48      1.56 o
   1   6   6      110.61       97.55      6.10 o
   2   6   6      160.98      152.66      7.00 o
   3   6   6       35.67       30.45      2.59 o
   4   6   6      289.97      229.28     11.22 o
   5   6   6        9.43       10.25      1.79 o
  -2   7   6       94.16       85.39      6.58 o
  -1   7   6        9.78        8.17      1.76 o
   0   7   6      379.14      363.02     17.59 o
   1   7   6      568.97      557.33     25.72 o
   2   7   6      130.74      117.59      5.65 o
   3   7   6      927.39      834.64     32.88 o
   4   7   6        7.37        7.22      1.66 o
  -1   8   6        1.93        5.28      2.02 o
   0   8   6        0.79        0.66      1.20 o
   1   8   6      162.51      152.41     12.01 o
   2   8   6        0.13        0.96      0.90 o
   3   8   6      130.11      121.88      5.60 o
  -2  -7   7       40.77       37.51      4.34 o
  -1  -7   7      162.84      153.92      9.29 o
   0  -7   7        5.02        5.73      1.06 o
  -3  -6   7      648.64      564.99     25.43 o
  -2  -6   7      154.78      145.64      6.28 o
  -1  -6   7      746.65      757.21     34.20 o
   0  -6   7       70.65       70.61      4.17 o
   1  -6   7       77.73       75.65      4.31 o
   2  -6   7       14.56       10.92      1.53 o
  -4  -5   7      242.89      229.12     12.32 o
  -3  -5   7       16.01       14.77      1.53 o
  -2  -5   7      217.56      226.40      9.42 o
  -1  -5   7        2.50        4.78      1.00 o
   0  -5   7       49.16       58.65      4.53 o
   1  -5   7      276.26      286.19     16.82 o
   2  -5   7        7.18        8.38      1.24 o
   3  -5   7      265.93      264.06     21.27 o
  -4  -4   7      212.15      196.91     10.31 o
  -3  -4   7       74.87       77.62      4.73 o
  -2  -4   7        0.18        0.41      0.61 o
  -1  -4   7       32.62       33.15      2.22 o
   0  -4   7       40.40       35.22      2.13 o
   1  -4   7      292.85      311.43     12.65 o
   2  -4   7       46.67       41.17      3.18 o
   3  -4   7      168.55      171.08     10.15 o
  -5  -3   7      824.17      775.06     30.13 o
  -4  -3   7      267.58      254.35     10.54 o
  -3  -3   7      599.86      616.80     21.74 o
  -2  -3   7     2849.69     2806.20    151.36 o
  -1  -3   7      261.93      282.53     21.60 o
   0  -3   7     2252.09     2408.89     82.14 o
   1  -3   7      117.49      114.46      4.56 o
   2  -3   7      129.45      129.41      9.76 o
   3  -3   7       40.95       26.23      3.30 o
   4  -3   7       71.90       75.64      4.92 o
  -5  -2   7        0.80        3.42      0.93 o
  -4  -2   7        1.11        3.04      1.41 o
  -3  -2   7        0.94        2.99      0.96 o
  -2  -2   7      103.61       98.21      4.55 o
  -1  -2   7      139.41      151.95     10.89 o
   0  -2   7      355.88      394.20     18.03 o
   1  -2   7       86.62      111.85      4.91 o
   2  -2   7      223.77      253.45     10.31 o
   3  -2   7       38.97       36.18      5.39 o
   4  -2   7      312.97      331.34     18.68 o
  -5  -1   7      258.69      250.23     11.97 o
  -4  -1   7        7.20        7.00      1.23 o
  -3  -1   7      140.98      136.80      6.18 o
  -2  -1   7       18.73       22.10      1.73 o
  -1  -1   7      408.34      444.36     20.20 o
   0  -1   7      697.69      788.09     43.16 o
   1  -1   7       10.28       14.33      1.20 o
   2  -1   7     2380.40     2543.04    112.28 o
   3  -1   7       45.10       30.23      3.47 o
   4  -1   7      435.78      436.59     34.58 o
   5  -1   7      169.57      180.49     14.80 o
  -5   0   7        2.61        3.54      1.11 o
  -4   0   7     1169.01     1262.11    126.62 o
  -3   0   7       49.28       53.37      3.10 o
  -2   0   7     2399.15     2700.41    103.12 o
  -1   0   7     3648.80     3835.65    145.92 o
   0   0   7       55.03       53.18      3.04 o
   1   0   7     2158.59     2141.22     81.84 o
   2   0   7       15.28       17.83      1.84 o
   3   0   7        4.57        2.95      1.22 o
   4   0   7       51.61       56.64      5.73 o
   5   0   7      143.46      152.40     12.70 o
  -5   1   7       44.87       40.08      4.60 o
  -4   1   7      127.98      152.91      7.94 o
  -3   1   7       88.42       88.67     11.55 o
  -2   1   7        5.02        7.26      1.21 o
  -1   1   7     2573.47     2694.79    102.91 o
   0   1   7        4.72        5.17      1.12 o
   1   1   7      925.59      897.68     40.10 o
   2   1   7      150.27      135.47      9.58 o
   3   1   7      412.52      420.24     33.35 o
   4   1   7      124.12      105.20      9.57 o
   5   1   7      198.91      227.03     18.63 o
  -4   2   7      152.47      158.21      8.14 o
  -3   2   7        4.23        5.86      1.36 o
  -2   2   7      954.72      941.72     36.52 o
  -1   2   7       25.89       28.47      2.65 o
   0   2   7      608.49      618.00     34.31 o
   1   2   7      925.00      888.15     39.78 o
   2   2   7       44.32       38.99      3.47 o
   3   2   7     2196.64     2222.39    170.36 o
   4   2   7       75.88       78.04      7.47 o
   5   2   7      370.75      441.72     34.91 o
  -4   3   7        2.18        3.87      1.26 o
  -3   3   7      736.91      865.17     39.18 o
  -2   3   7       79.82       91.47      4.47 o
  -1   3   7      303.77      299.84     12.20 o
   0   3   7     1068.55     1026.68     56.33 o
   1   3   7       75.36      101.67      9.01 o
   2   3   7      326.71      277.66     17.97 o
   3   3   7       25.38       27.27      3.82 o
   4   3   7        2.43        3.99      1.56 o
   5   3   7        0.26        1.04      1.22 o
  -4   4   7        3.26        3.21      1.15 o
  -3   4   7      292.03      325.20     15.52 o
  -2   4   7      863.74      918.53     41.44 o
  -1   4   7       56.94       58.39      3.26 o
   0   4   7     1570.37     1440.67     78.69 o
   1   4   7      175.66      142.08      8.97 o
   2   4   7       81.88       63.54      4.92 o
   3   4   7      138.30      123.59     16.79 o
   4   4   7       41.19       44.99      5.04 o
   5   4   7      277.08      300.86     24.06 o
  -3   5   7       43.97       37.95      3.56 o
  -2   5   7       71.18       80.12      5.81 o
  -1   5   7      131.92      150.04      8.42 o
   0   5   7      170.01      162.87      8.27 o
   1   5   7      399.66      338.33     21.63 o
   2   5   7      131.28      107.18      5.18 o
   3   5   7       11.39        8.85      1.47 o
   4   5   7     1090.08     1048.20     81.25 o
   5   5   7        0.27        0.69      1.04 o
  -2   6   7       53.42       62.96      8.86 o
  -1   6   7        9.77       11.82      1.55 o
   0   6   7       85.48       79.59      4.68 o
   1   6   7       56.15       57.43      5.30 o
   2   6   7      169.14      155.73      7.01 o
   3   6   7       63.93       52.70      3.11 o
   4   6   7      230.74      198.95     31.53 o
  -1   7   7      277.82      326.30     26.67 o
   0   7   7       24.56       33.99      4.00 o
   1   7   7      630.00      602.14     27.50 o
   2   7   7        0.71        2.08      1.45 o
   3   7   7       89.62       78.09      3.95 o
   0   8   7        1.91        4.34      2.08 o
   1   8   7       60.74       58.32      5.30 o
   2   8   7        9.72        8.95      1.37 o
  -2  -6   8        6.89        5.75      0.97 o
  -1  -6   8       42.47       43.68      2.77 o
   0  -6   8        6.52        6.96      1.27 o
   1  -6   8       11.56        8.35      1.33 o
  -3  -5   8       87.51       77.06      4.12 o
  -2  -5   8      249.27      279.38     11.32 o
  -1  -5   8      542.77      559.11     21.95 o
   0  -5   8      123.66      133.99      6.79 o
   1  -5   8      572.30      560.36     31.06 o
   2  -5   8       48.05       40.83      4.34 o
  -4  -4   8        6.54        6.68      1.28 o
  -3  -4   8       32.06       37.31      2.61 o
  -2  -4   8       24.60       24.05      2.09 o
  -1  -4   8       54.20       59.28      3.44 o
   0  -4   8        2.26        2.20      0.77 o
   1  -4   8      328.29      354.69     16.41 o
   2  -4   8        7.71       10.03      1.46 o
   3  -4   8        2.36        2.80      1.04 o
  -4  -3   8      488.74      447.88     20.26 o
  -3  -3   8      324.39      296.98     15.34 o
  -2  -3   8      737.11      717.19     35.93 o
  -1  -3   8        3.47       10.67      1.91 o
   0  -3   8      224.95      246.12     11.70 o
   1  -3   8       88.46       94.59      4.32 o
   2  -3   8       38.81       36.78      2.55 o
   3  -3   8      262.07      263.29     14.97 o
  -4  -2   8       20.37       19.01      1.55 o
  -3  -2   8      725.56      763.11     30.16 o
  -2  -2   8      228.49      204.32      9.79 o
  -1  -2   8      755.26      662.77     81.20 o
   0  -2   8     1080.18     1242.68     55.25 o
   1  -2   8       52.27       59.31      3.44 o
   2  -2   8     1016.05     1016.55     39.16 o
   3  -2   8        8.59       10.12      2.17 o
   4  -2   8       13.63       19.28      2.60 o
  -4  -1   8       47.60       48.89      2.69 o
  -3  -1   8      180.79      192.82      8.13 o
  -2  -1   8       50.40       53.70      3.39 o
  -1  -1   8        2.20        1.40      1.15 o
   0  -1   8     1227.76     1222.52     54.25 o
   1  -1   8       48.59       54.47      2.74 o
   2  -1   8      956.37      974.84     37.57 o
   3  -1   8      258.80      239.60     20.73 o
   4  -1   8        1.14        0.17      1.04 o
  -4   0   8      383.71      409.01     23.32 o
  -3   0   8      533.83      564.29     25.81 o
  -2   0   8       20.53       21.60      1.75 o
  -1   0   8     1265.62     1326.03     58.87 o
   0   0   8        2.39        4.22      0.79 o
   1   0   8      374.79      379.54     17.30 o
   2   0   8      131.63      143.39      8.96 o
   3   0   8       93.29      100.46      9.04 o
   4   0   8      222.57      254.61     20.55 o
  -4   1   8        3.05        4.34      2.60 o
  -3   1   8      265.70      284.68     16.81 o
  -2   1   8      338.56      401.54     16.04 o
  -1   1   8       29.98       26.17      2.05 o
   0   1   8      108.12      129.09      7.99 o
   1   1   8      440.36      449.92     25.76 o
   2   1   8       32.98       35.67      3.21 o
   3   1   8      206.50      208.39     17.24 o
   4   1   8       23.35       31.44      3.82 o
  -4   2   8      118.31      122.08      7.91 o
  -3   2   8       79.88       79.19      5.81 o
  -2   2   8      298.53      334.70     15.66 o
  -1   2   8      541.84      542.94     24.57 o
   0   2   8      141.79      150.84      7.46 o
   1   2   8     1818.51     1819.78     98.81 o
   2   2   8      161.91      163.98      8.02 o
   3   2   8      568.19      542.20     74.01 o
   4   2   8       64.15       70.03      6.78 o
   5   2   8        5.44        6.60      1.74 o
  -3   3   8      199.06      201.01      9.87 o
  -2   3   8      214.36      204.33     12.06 o
  -1   3   8        3.03        1.47      0.96 o
   0   3   8      286.88      228.67     18.65 o
   1   3   8      550.31      543.82     30.42 o
   2   3   8      236.39      218.08     10.54 o
   3   3   8       40.46       43.99      3.88 o
   4   3   8       75.78       73.45     10.43 o
  -3   4   8       50.72       48.03      3.25 o
  -2   4   8      207.53      214.42     10.55 o
  -1   4   8        1.02       -0.01      0.84 o
   0   4   8      186.48      142.02     12.62 o
   1   4   8       20.73       18.66      3.30 o
   2   4   8       74.20       69.77      4.08 o
   3   4   8      160.82      163.32      8.17 o
   4   4   8      199.67      190.54     11.50 o
  -2   5   8       37.62       35.86      2.86 o
  -1   5   8      264.55      287.23     13.64 o
   0   5   8      236.10      247.65     11.93 o
   1   5   8        1.14        2.19      0.98 o
   2   5   8     1111.48      997.42     67.08 o
   3   5   8        0.02        3.27      1.71 o
   4   5   8      218.95      190.47     11.44 o
  -2   6   8       47.10       44.13      4.87 o
  -1   6   8        0.32        1.71      1.05 o
   0   6   8       77.74       80.72      4.61 o
   1   6   8       14.32       12.43      1.82 o
   2   6   8      294.24      275.21     17.88 o
   3   6   8        1.44        1.76      0.84 o
   0   7   8        2.65        2.88      1.07 o
   1   7   8      107.96      107.28      5.65 o
   2   7   8        0.02        1.08      0.86 o
  -1  -5   9      609.24      555.48     22.81 o
   0  -5   9       12.77       12.07      1.60 o
  -2  -4   9      238.14      237.75      9.54 o
  -1  -4   9      346.04      363.61     16.69 o
   0  -4   9       11.91       19.21      1.76 o
   1  -4   9       17.86       21.56      2.32 o
   2  -4   9        0.74        0.77      0.71 o
  -3  -3   9        0.21        2.34      0.98 o
  -2  -3   9      182.04      197.23     11.51 o
  -1  -3   9      100.98      113.43      5.79 o
   0  -3   9        0.58        1.45      0.80 o
   1  -3   9      153.22      164.79      6.87 o
   2  -3   9        1.34        2.80      0.91 o
  -3  -2   9      414.53      437.99     34.41 o
  -2  -2   9      458.06      504.08     28.11 o
  -1  -2   9       65.48       54.44      9.64 o
   0  -2   9      604.33      633.12     28.43 o
   1  -2   9        0.54       -0.32      0.55 o
   2  -2   9      197.22      179.63      8.51 o
   3  -2   9       16.10       15.80      2.26 o
  -3  -1   9       90.32       97.44      6.90 o
  -2  -1   9      505.58      569.09     27.50 o
  -1  -1   9        0.30        2.06      1.56 o
   0  -1   9      420.56      426.98     19.49 o
   1  -1   9        0.34        0.52      0.71 o
   2  -1   9        2.37        5.46      1.28 o
   3  -1   9       28.20       23.19      2.09 o
  -3   0   9      359.06      336.67     15.61 o
  -2   0   9       21.37       27.14      2.34 o
  -1   0   9      238.57      277.75     13.10 o
   0   0   9       42.80       50.95      3.13 o
   1   0   9       47.72       54.25      8.95 o
   2   0   9      527.53      547.02     24.63 o
   3   0   9       15.37       23.09      2.15 o
   4   0   9      352.82      411.22     32.29 o
  -3   1   9        0.44        1.11      1.12 o
  -2   1   9      181.64      202.94      9.84 o
  -1   1   9       97.63      109.68      5.74 o
   0   1   9       74.27       64.47      3.73 o
   1   1   9      407.04      380.48     24.62 o
   2   1   9      290.09      315.19     17.75 o
   3   1   9      161.63      174.17     14.44 o
   4   1   9       70.96       72.30      6.60 o
  -3   2   9       73.05       78.17      5.91 o
  -2   2   9      248.33      279.39     16.25 o
  -1   2   9      636.19      724.08     32.62 o
   0   2   9       56.79       55.01      3.33 o
   1   2   9      947.24      894.18     40.03 o
   2   2   9       51.07       47.37      3.63 o
   3   2   9        0.03        0.69      1.04 o
   4   2   9      172.45      187.11     15.32 o
  -3   3   9        6.95        6.42      2.26 o
  -2   3   9      223.42      229.22     13.46 o
  -1   3   9      167.94      174.31     10.57 o
   0   3   9      343.33      352.99     16.34 o
   1   3   9       33.34       36.71      2.50 o
   2   3   9       31.23       26.43      2.01 o
   3   3   9      501.70      502.24     28.06 o
   4   3   9       20.95       18.93      2.43 o
  -2   4   9       55.50       54.21      6.26 o
  -1   4   9       77.97       78.82      5.44 o
   0   4   9        1.57        3.91      1.21 o
   1   4   9       47.51       54.62      3.29 o
   2   4   9       27.44       23.40      2.46 o
   3   4   9      266.35      267.43     15.46 o
  -1   5   9      109.80      114.38      7.23 o
   0   5   9      507.00      516.66     28.81 o
   1   5   9       11.58        8.52      1.57 o
   2   5   9      395.61      387.07     21.84 o
   3   5   9       10.29        9.51      1.17 o
   0   6   9       91.57       84.69      7.64 o
   1   6   9       23.12       27.89      2.67 o
   2   6   9        3.72        5.16      1.30 o
  -2  -3  10       96.60      106.49      6.45 o
  -1  -3  10      161.24      170.58      8.11 o
   0  -3  10       48.24       51.96      2.97 o
   1  -3  10      310.57      278.92     12.79 o
  -2  -2  10      483.24      446.29     20.09 o
  -1  -2  10       23.73       21.51      1.74 o
   0  -2  10      225.04      226.68     10.53 o
   1  -2  10        0.17        0.75      0.73 o
   2  -2  10        2.41        5.42      1.04 o
  -2  -1  10       77.14       62.44      5.03 o
  -1  -1  10       26.50       35.19      3.66 o
   0  -1  10       14.10       12.10      1.72 o
   1  -1  10        8.79       10.34      1.53 o
   2  -1  10      164.14      156.27      9.11 o
  -2   0  10       30.66       31.76      2.37 o
  -1   0  10      309.17      369.91     16.95 o
   0   0  10      434.08      491.23     27.23 o
   1   0  10       13.64       17.83      1.96 o
   2   0  10      618.02      556.73     36.53 o
   3   0  10       63.91       51.04      3.82 o
  -2   1  10       92.77       87.57      4.66 o
  -1   1  10      346.14      360.83     16.58 o
   0   1  10      128.64      148.92      7.33 o
   1   1  10      253.59      251.67     14.29 o
   2   1  10        0.07        0.31      0.91 o
   3   1  10       21.70       16.09      1.65 o
  -2   2  10        1.84        0.52      1.35 o
  -1   2  10      284.70      273.47     12.77 o
   0   2  10        6.66        9.51      1.32 o
   1   2  10       35.48       35.69      2.40 o
   2   2  10       17.18       21.96      1.82 o
   3   2  10        8.82        8.75      1.28 o
  -2   3  10      212.50      262.83     21.77 o
  -1   3  10       75.57       87.19      5.81 o
   0   3  10      116.46      128.91      6.87 o
   1   3  10      483.70      505.10     22.84 o
   2   3  10       11.16       10.51      1.22 o
   3   3  10      408.00      359.53     19.11 o
  -1   4  10        0.16        2.11      1.16 o
   0   4  10       38.44       35.85      4.26 o
   1   4  10      180.41      184.70      8.84 o
   2   4  10       22.25       21.75      1.80 o
   0   5  10      215.29      217.40     18.12 o
   1   5  10        4.90        7.65      1.31 o
   0  -1  11      183.50      163.69      9.77 o
  -1   0  11       28.27       26.92      3.13 o
   0   0  11      329.14      318.45     17.77 o
   1   0  11       14.21       13.20      2.08 o
   0   1  11        4.86        5.40      1.11 o
   1   1  11       38.12       44.42      3.07 o
   0   2  11       10.50        6.47      0.98 o
   1   2  11       27.87       19.92      2.43 o
 
