# Supplementary material for: Crystal structures of three N-ar­yl-2,2,2-tri­bromo­acetamides
Source: Acta Crystallogr E Crystallogr Commun. 2015 Aug 22;71(Pt 9):1048–53. doi: 10.1107/S2056989015015248 (PMC4555380; doi:10.1107/S2056989015015248)
Supplement: Supplementary file 3 [file e-71-01048-IIsup3.hkl]

#
# h,k,l, Fc-squared, Fo-squared, sigma(Fo-squared) and status flag
#
data_II
_shelx_title ' tba5 in Pbca'
_shelx_refln_list_code          4
_shelx_F_calc_maximum      469.33
_exptl_crystal_F_000      1648.00
_reflns_d_resolution_high  0.8540
 
loop_
 _symmetry_equiv_pos_as_xyz
 'x, y, z'
 'x+1/2, -y+1/2, -z'
 '-x, y+1/2, -z+1/2'
 '-x+1/2, -y, z+1/2'
 '-x, -y, -z'
 '-x-1/2, y-1/2, z'
 'x, -y-1/2, z-1/2'
 'x-1/2, y, -z-1/2'
 
_cell_length_a    11.3441
_cell_length_b    10.3047
_cell_length_c    20.6397
_cell_angle_alpha  90.000
_cell_angle_beta   90.000
_cell_angle_gamma  90.000
 
_shelx_F_squared_multiplier     1.000
 
loop_
 _refln_index_h
 _refln_index_k
 _refln_index_l
 _refln_F_squared_calc
 _refln_F_squared_meas
 _refln_F_squared_sigma
 _refln_observed_status
   2   0   0    12709.73    12170.45    995.05 o
   4   0   0    28588.62    31912.75   2097.68 o
   8   0   0    18736.71    17165.61   1135.28 o
  10   0   0     2600.99     2466.50    190.17 o
  12   0   0     4703.19     5317.63    283.34 o
   2   1   0    30953.26    37419.81   1742.34 o
   4   1   0    14422.71    15194.58    715.83 o
   6   1   0    26757.66    22561.56   1479.13 o
   8   1   0    54541.18    45388.04   2093.17 o
  10   1   0     3115.48     3019.73    228.59 o
  12   1   0    30317.63    30965.56   1596.77 o
   0   2   0    10467.56    14989.17    991.21 o
   2   2   0    11037.47    14170.11    431.24 o
   4   2   0     4051.06     4713.11    627.19 o
   6   2   0   153175.05   113789.48  14650.13 o
   8   2   0     1131.41     1168.38    102.88 o
  10   2   0    10587.54     9674.12   1207.32 o
  12   2   0      354.37      405.43     36.81 o
   2   3   0    91251.16    98420.61   5236.03 o
   4   3   0      762.83      741.61     69.63 o
   6   3   0    32210.54    26293.17   1014.85 o
   8   3   0    19313.19    19323.46    746.34 o
  10   3   0     3491.76     3720.55    211.15 o
  12   3   0     4886.61     5078.37    213.65 o
   0   4   0   133062.59   122551.64  15711.45 o
   4   4   0    13663.82    10315.98   1404.21 o
   6   4   0     1140.05      996.66     57.95 o
   8   4   0    22063.13    21409.03    826.23 o
  10   4   0     1146.74      988.24    102.57 o
  12   4   0     3501.18     3552.41    194.91 o
   2   5   0      111.53      155.53     32.07 o
   4   5   0    82157.43    67562.23   1939.93 o
   6   5   0     6057.73     6029.74    189.61 o
   8   5   0      880.52      824.42     53.65 o
  10   5   0        2.22       26.39     16.29 o
  12   5   0     9781.22     9458.76    653.12 o
   0   6   0      837.04      944.12     64.54 o
   2   6   0     2550.89     2312.82     81.06 o
   4   6   0    13130.65    12063.07    389.23 o
   6   6   0     2504.72     2476.77    100.29 o
   8   6   0     3736.70     3665.36    148.06 o
  10   6   0      198.86      183.43     26.33 o
   2   7   0    30279.17    27722.79   1096.13 o
   4   7   0      208.78      272.02     25.86 o
   6   7   0      995.96     1090.69     88.17 o
   8   7   0     6759.78     6430.23    233.16 o
  10   7   0    41995.96    41451.83   1571.46 o
   0   8   0    17958.92    17484.97   1294.72 o
   2   8   0    51971.56    47480.30   1855.04 o
   4   8   0    10269.03     6815.96    353.40 o
   6   8   0     1343.42     1324.62     74.57 o
   8   8   0     1469.07     1484.79     70.81 o
   2   9   0     5917.07     5265.98    211.28 o
   4   9   0    22302.03    20791.89   1086.77 o
   6   9   0     7099.63     7798.27    319.93 o
   8   9   0     4645.97     4499.40    265.20 o
   0  10   0     3912.17     3898.43    217.08 o
   2  10   0      355.61      413.88     42.98 o
   4  10   0     6397.32     6807.99    352.38 o
   6  10   0     8467.06     8296.48    335.04 o
   2  11   0      360.40      394.00     46.19 o
   4  11   0      305.12      375.85     45.68 o
   1   1   1     1548.98     1196.82     64.91 o
   2   1   1    67510.86    78943.70   2555.34 o
   3   1   1    18684.43    22777.61    613.65 o
   4   1   1    48300.57    51319.23   2372.30 o
   5   1   1       35.67       54.46     17.32 o
   6   1   1     6719.10     6114.26    214.14 o
   7   1   1      394.73      391.75     26.89 o
   8   1   1     2399.12     2207.97     96.48 o
   9   1   1     1681.58     1715.30    103.26 o
  10   1   1     7519.27     7524.61    309.17 o
  11   1   1      306.03      381.63     30.12 o
  12   1   1     1571.97     1638.55     54.73 o
  13   1   1      327.16      329.09     26.83 o
   0   2   1    22261.88    22897.85   1141.22 o
   1   2   1     4584.85     5476.31    155.60 o
   2   2   1      731.72      793.49     28.17 o
   3   2   1      946.50     1100.76     37.56 o
   4   2   1     6746.76     7322.98    322.19 o
   5   2   1     1326.19     1238.19    105.24 o
   6   2   1    29703.84    25796.43    887.72 o
   7   2   1     2642.79     2606.66     94.57 o
   8   2   1     3858.09     3932.19    118.99 o
   9   2   1     9194.88     9467.52    333.51 o
  10   2   1     1567.68     1836.24    127.26 o
  11   2   1     4286.50     4367.77    216.54 o
  12   2   1       21.60       38.68     11.71 o
   1   3   1     9588.85    11635.35    371.52 o
   2   3   1      627.76      959.43     39.02 o
   3   3   1    20226.05    22371.85    785.26 o
   4   3   1    16822.45    17946.55    587.24 o
   5   3   1    16285.17    14306.70    415.66 o
   6   3   1     1508.86     1369.65     38.94 o
   7   3   1      250.95      314.16     18.72 o
   8   3   1    14265.83    14291.78    394.62 o
   9   3   1        2.59       40.40     16.32 o
  10   3   1    14964.91    15715.29    771.91 o
  11   3   1     1454.56     1633.05     61.66 o
  12   3   1    12221.70    12836.45    329.56 o
   0   4   1   220273.73   183800.45   8661.25 o
   1   4   1       20.25      117.52     16.84 o
   2   4   1    22166.52    24874.04   1209.89 o
   3   4   1     5966.70     3795.56    379.28 o
   4   4   1     3629.25     3033.36    134.30 o
   5   4   1     7420.08     6971.68    158.87 o
   6   4   1     1982.29     2020.24     52.79 o
   7   4   1     6105.08     6034.41    162.13 o
   8   4   1    24633.33    23577.37    639.60 o
   9   4   1     2453.74     2305.42     72.28 o
  10   4   1       51.97       85.13     13.05 o
  11   4   1     5151.16     5474.52    180.35 o
  12   4   1      472.09      528.71     28.73 o
   2   5   1    12953.06     8468.95    283.46 o
   3   5   1    32841.00    27964.64   1024.17 o
   4   5   1      558.81      651.04     20.34 o
   5   5   1      602.27      547.15     19.00 o
   6   5   1    24671.27    23675.05    522.76 o
   7   5   1     2473.43     2641.90     74.46 o
   8   5   1    23618.32    23549.49    700.48 o
   9   5   1       29.19       44.15     10.56 o
  10   5   1       37.73       71.82     12.62 o
  11   5   1      760.48      748.93     32.81 o
  12   5   1     8802.10     8288.90    580.13 o
   0   6   1     3648.84     3043.25    176.90 o
   1   6   1      680.58      756.64     27.68 o
   2   6   1     5019.59     4606.41    111.93 o
   3   6   1        6.28       36.70      7.93 o
   4   6   1     2580.48     2208.81     52.77 o
   5   6   1     6756.51     6480.78    143.25 o
   6   6   1    68772.38    64586.25   1405.46 o
   7   6   1     3745.86     3970.07    122.12 o
   8   6   1     2698.98     2831.58     80.53 o
   9   6   1     2546.95     2626.79     75.15 o
  10   6   1     5566.30     5534.80    141.42 o
  11   6   1     2108.31     2032.02     76.97 o
   1   7   1     3021.61     2978.60     90.76 o
   2   7   1    22961.11    21165.03    454.11 o
   3   7   1     2888.99     2847.68     74.56 o
   4   7   1      293.19      345.60     27.57 o
   5   7   1      815.89      881.06     43.28 o
   6   7   1    15536.25    14804.22    352.17 o
   7   7   1      102.98      112.41     13.16 o
   8   7   1     5578.44     5819.08    160.88 o
   9   7   1       23.16       41.94     11.86 o
  10   7   1     2382.38     2321.55     77.90 o
   0   8   1   114762.30   102384.52   6083.95 o
   1   8   1      986.47      998.29     39.39 o
   2   8   1      653.63      693.04     28.12 o
   3   8   1        9.20       34.94      8.63 o
   4   8   1      175.68      237.62     34.65 o
   5   8   1     1873.20     1951.38     79.70 o
   6   8   1     1018.46     1039.59     47.58 o
   7   8   1      613.11      649.28     32.04 o
   8   8   1    14663.00    14558.79    373.98 o
   9   8   1     2203.09     2139.42     80.05 o
   1   9   1      916.88      938.76     51.61 o
   2   9   1     2880.76     2740.53     85.04 o
   3   9   1     1069.22     1078.31     72.24 o
   4   9   1    36035.82    33854.16   1089.57 o
   5   9   1        8.48       55.15     12.81 o
   6   9   1        6.09       43.95     13.60 o
   7   9   1        0.63       27.99     12.65 o
   8   9   1     5012.05     4876.17    159.90 o
   0  10   1       99.77      203.13     32.57 o
   1  10   1      318.06      342.44     22.42 o
   2  10   1     7144.76     7176.57    197.56 o
   3  10   1        3.42       37.57     15.04 o
   4  10   1     3479.75     3507.22    140.67 o
   5  10   1      365.39      344.99     25.03 o
   6  10   1    11419.26    11224.65    314.46 o
   7  10   1      949.00      806.80     52.52 o
   1  11   1      507.72      556.63     29.49 o
   2  11   1    21298.02    20984.86    704.83 o
   3  11   1       55.45       96.78     18.61 o
   4  11   1       31.89       45.61     15.46 o
   5  11   1      336.95      333.96     35.08 o
   1   0   2      946.49      653.12    107.57 o
   2   0   2     2124.72     2476.10    176.73 o
   3   0   2    15226.74    18153.74   1218.14 o
   4   0   2      210.06      170.96     40.34 o
   5   0   2    60696.77    61831.55   4049.36 o
   6   0   2     9498.50     9441.47    664.65 o
   7   0   2    16655.81    14713.57    687.99 o
   8   0   2    62882.89    55326.54   2551.60 o
   9   0   2    15431.85    14552.27    686.63 o
  10   0   2     1837.38     1847.40    106.62 o
  11   0   2    12322.58    12370.89    714.59 o
  12   0   2     4366.28     4631.88    206.95 o
  13   0   2     1712.33     1752.62    140.23 o
   1   1   2     5862.21     6298.71    670.41 o
   2   1   2    26195.50    30583.73   1017.92 o
   3   1   2    53104.98    62208.86   1821.91 o
   4   1   2    49267.10    54088.39   2502.02 o
   5   1   2     5244.94     6123.97    309.01 o
   6   1   2     2661.42     2423.21    111.70 o
   7   1   2    13658.10    12269.63    470.23 o
   8   1   2    12194.29    11766.36    453.60 o
   9   1   2     4286.12     4146.83    171.52 o
  10   1   2     1891.93     1936.99     88.06 o
  11   1   2     6283.76     6689.65    197.59 o
  12   1   2     6554.10     6879.85    212.28 o
  13   1   2      677.68      744.23     53.91 o
   0   2   2     6925.19     8364.07    388.17 o
   1   2   2      162.22      275.52     18.01 o
   2   2   2    93092.53   109395.75   2686.13 o
   3   2   2     4764.28     6141.67    166.80 o
   4   2   2     3828.33     4114.58    195.27 o
   5   2   2    14359.40    13708.12    575.75 o
   6   2   2    73347.89    62883.22   1467.36 o
   7   2   2     2562.46     2559.73     93.40 o
   8   2   2      376.76      361.35     21.56 o
   9   2   2     9431.03     9591.10    357.06 o
  10   2   2     2947.38     2984.23    107.68 o
  11   2   2     6070.40     6316.66    205.25 o
  12   2   2     2669.58     2760.37    112.68 o
   1   3   2     7091.46     8780.07    249.91 o
   2   3   2    45043.14    48438.03   1307.66 o
   3   3   2    58242.75    63443.74   1720.92 o
   4   3   2     1387.10     1722.36     73.25 o
   5   3   2      514.46      484.67     21.06 o
   6   3   2    24333.89    21637.70    478.09 o
   7   3   2     1357.96     1379.07     45.09 o
   8   3   2     2368.06     2387.29     78.39 o
   9   3   2      265.97      301.54     25.06 o
  10   3   2    30222.19    30937.32   1301.05 o
  11   3   2      207.45      294.19     23.06 o
  12   3   2      175.80      196.71     17.46 o
   0   4   2    46573.17    48288.43   6127.83 o
   2   4   2     3505.26     4102.30    171.45 o
   3   4   2     8605.14     8148.61    331.67 o
   4   4   2     4741.31     4289.48    143.90 o
   5   4   2     2724.84     2441.03     55.21 o
   6   4   2     5434.69     5097.05    127.70 o
   7   4   2       14.48       76.95     13.99 o
   8   4   2    22242.80    21028.71    529.34 o
   9   4   2      563.42      571.59     45.96 o
  10   4   2       20.07       43.99     10.00 o
  11   4   2     1643.49     1780.17     65.09 o
  12   4   2     1255.06     1428.28     53.13 o
   1   5   2     4355.44     4126.20    307.35 o
   2   5   2     3358.41     3037.72    141.57 o
   3   5   2        0.63       79.62     17.86 o
   4   5   2    80367.13    69436.76   1428.35 o
   5   5   2       20.63       68.59      8.62 o
   6   5   2       19.25       70.54      9.60 o
   7   5   2     1453.19     1551.64     46.12 o
   8   5   2     3596.10     3500.58     95.44 o
   9   5   2     1010.17      995.23     56.03 o
  10   5   2      171.74      195.31     17.81 o
  11   5   2      403.43      429.94     24.20 o
   0   6   2    23178.87    20016.04    904.44 o
   1   6   2      321.50      377.61     18.63 o
   2   6   2    11994.61    10844.44    239.43 o
   3   6   2     3541.43     3588.79     79.49 o
   4   6   2      140.33      180.30     12.15 o
   5   6   2        9.45       47.82      7.98 o
   6   6   2     1135.27     1263.71     38.92 o
   7   6   2     5283.82     5534.98    142.39 o
   8   6   2     2412.39     2538.02     73.85 o
   9   6   2      697.41      699.05     32.01 o
  10   6   2      539.71      501.31     25.76 o
  11   6   2     1721.79     1619.38     64.53 o
   1   7   2     3147.85     3032.40     83.99 o
   2   7   2    24042.84    23202.40    486.64 o
   3   7   2     3761.48     4129.69    102.76 o
   4   7   2     3331.31     3345.83     90.29 o
   5   7   2    10906.79    10591.13    256.89 o
   6   7   2     2352.79     2247.82     61.69 o
   7   7   2     1399.99     1313.35     53.46 o
   8   7   2      945.49      917.30     38.69 o
   9   7   2     1259.84     1283.19     50.76 o
  10   7   2     9933.65     9964.17    307.76 o
   0   8   2     7434.07     7323.91    262.76 o
   1   8   2     8977.95     9209.80    229.35 o
   2   8   2     3048.16     3010.85     79.91 o
   3   8   2     2399.91     2453.69     72.18 o
   4   8   2     1109.36      992.30     49.11 o
   5   8   2     6497.42     6469.99    189.99 o
   6   8   2     6847.25     6851.11    200.25 o
   7   8   2     5214.82     5294.32    147.72 o
   8   8   2       21.87       46.87     17.11 o
   9   8   2     2498.31     2527.45     91.03 o
   1   9   2     3054.49     2978.90     86.09 o
   2   9   2      313.69      330.81     23.61 o
   3   9   2    10465.36     9676.09    318.61 o
   4   9   2    14892.68    14878.69    453.90 o
   5   9   2     2940.39     3069.09    100.31 o
   6   9   2     3064.37     3385.94    108.57 o
   7   9   2     2886.81     2799.47     92.02 o
   8   9   2      297.62      303.04     29.39 o
   0  10   2    14314.83    14522.36    499.04 o
   1  10   2       43.73       83.40     12.92 o
   2  10   2     1831.52     1973.77     67.64 o
   3  10   2     1792.61     1919.34     87.74 o
   4  10   2      559.09      644.68     44.10 o
   5  10   2     1464.25     1404.89     60.28 o
   6  10   2     9306.35     9094.66    283.34 o
   7  10   2     4302.00     4079.79    213.98 o
   1  11   2     3619.85     3920.39    113.31 o
   2  11   2      363.87      399.62     32.72 o
   3  11   2     2068.61     2167.02     91.89 o
   4  11   2      608.63      619.21     39.46 o
   5  11   2     3120.98     3183.29    191.59 o
   1   1   3    15176.53    21616.53    980.96 o
   2   1   3    17124.50    20463.63   1178.96 o
   3   1   3     2304.92     3216.64    118.43 o
   4   1   3    21133.87    22401.38    897.09 o
   5   1   3      375.86      440.92     59.07 o
   6   1   3    17315.44    15566.21    444.79 o
   7   1   3      160.50      187.47     17.74 o
   8   1   3      917.95     1062.46     53.57 o
   9   1   3       34.36       58.68     14.74 o
  10   1   3     6953.72     7048.06    205.19 o
  11   1   3      611.84      696.10     34.93 o
  12   1   3     6097.94     6573.82    179.59 o
  13   1   3        0.83       22.59     19.75 o
   0   2   3     6577.63     8422.49    302.83 o
   1   2   3     1111.30     1416.31     62.28 o
   2   2   3    33358.29    40470.21   1392.56 o
   3   2   3     1971.28     2527.45     94.87 o
   4   2   3     6773.60     7814.91    298.98 o
   5   2   3     3468.57     3259.22    143.63 o
   6   2   3     9339.52     8855.21    202.62 o
   7   2   3     1553.51     1446.34     51.50 o
   8   2   3     2007.81     2014.58     71.02 o
   9   2   3     6878.25     6825.75    218.06 o
  10   2   3      127.10      175.89     18.03 o
  11   2   3     4409.94     4764.91    159.61 o
  12   2   3      529.94      580.13     31.35 o
   1   3   3     9941.06    11791.21    416.94 o
   2   3   3     4983.80     5669.61    179.65 o
   3   3   3    27102.22    28121.05    783.41 o
   4   3   3    62060.87    56859.93   1712.04 o
   5   3   3      961.48      849.73     24.36 o
   6   3   3     3441.76     3234.45     79.91 o
   7   3   3    10160.79    10119.06    243.44 o
   8   3   3      440.70      472.27     28.71 o
   9   3   3     5678.36     5756.26    186.37 o
  10   3   3     1809.98     1620.39     97.32 o
  11   3   3     1253.13     1315.71     52.42 o
  12   3   3     5043.15     4922.87    146.50 o
   0   4   3    51055.62    69261.78   4598.75 o
   1   4   3     2285.41     2016.08    214.99 o
   2   4   3     3607.63     4188.16    348.97 o
   3   4   3     9637.95    10230.41    655.93 o
   4   4   3     3026.43     2386.35     63.89 o
   5   4   3    22151.89    19998.24    398.32 o
   6   4   3     3740.40     3606.84     88.06 o
   7   4   3     7240.10     7347.56    170.95 o
   8   4   3    30404.75    28780.33    719.42 o
   9   4   3     6762.59     6872.85    184.45 o
  10   4   3     1744.45     1842.06     56.81 o
  11   4   3     9279.32    10314.46    291.51 o
  12   4   3     3335.46     3297.03    102.65 o
   1   5   3    12225.45    10324.75    492.32 o
   2   5   3    12523.75    11533.26    323.46 o
   3   5   3    42798.23    37126.43    735.28 o
   4   5   3     7351.75     6332.25    154.89 o
   5   5   3     3683.98     3414.77     75.20 o
   6   5   3      134.17      187.03     17.54 o
   7   5   3     3231.58     3445.12     82.50 o
   8   5   3     1565.93     1485.31     57.44 o
   9   5   3     2542.05     2553.79     73.38 o
  10   5   3     9348.53    10038.16    261.95 o
  11   5   3     1962.06     2024.94     63.98 o
   0   6   3    16379.83    15018.85    595.04 o
   1   6   3     4595.07     4254.50    102.26 o
   2   6   3    44841.40    39439.23    815.59 o
   3   6   3     6183.45     6097.17    128.65 o
   4   6   3       65.16      151.98     11.28 o
   5   6   3     3669.67     3584.77     88.34 o
   6   6   3    22739.39    22211.17    492.51 o
   7   6   3      996.53     1047.34     41.00 o
   8   6   3       54.58       87.43     12.01 o
   9   6   3    10077.83    10415.75    272.48 o
  10   6   3     1622.71     1638.77     55.38 o
  11   6   3    10877.62    10833.38    330.63 o
   1   7   3     4200.56     4085.71    107.90 o
   2   7   3    17217.11    16872.34    356.76 o
   3   7   3    22708.02    22212.63    467.13 o
   4   7   3     7865.46     8292.61    192.04 o
   5   7   3       48.52       88.42     11.04 o
   6   7   3      465.66      492.07     43.15 o
   7   7   3      714.27      727.75     30.93 o
   8   7   3      309.07      336.93     22.91 o
   9   7   3     1186.46     1222.00     49.32 o
  10   7   3    11168.67    10644.21    365.81 o
   0   8   3    28529.28    28411.09    942.24 o
   1   8   3      594.39      660.75     29.18 o
   2   8   3      248.82      252.15     21.68 o
   3   8   3     1740.33     1651.49     52.82 o
   4   8   3     2405.80     2591.78     85.51 o
   5   8   3    12234.62    12301.57    373.64 o
   6   8   3      106.92      160.33     18.46 o
   7   8   3      612.86      594.97     34.79 o
   8   8   3    23766.66    23893.34    712.43 o
   9   8   3     5027.08     5026.65    215.63 o
   1   9   3        3.07       34.43      9.96 o
   2   9   3      347.86      439.36     27.26 o
   3   9   3      977.13      949.39     50.73 o
   4   9   3    33930.60    32401.20    874.01 o
   5   9   3      409.18      448.26     27.71 o
   6   9   3      135.48      214.58     19.95 o
   7   9   3      204.14      207.86     19.92 o
   8   9   3     2984.56     3000.28    126.99 o
   0  10   3     9029.37     9592.57    337.07 o
   1  10   3     8498.88     8659.58    216.41 o
   2  10   3     7664.47     8052.28    217.32 o
   3  10   3     1371.82     1334.32     67.43 o
   4  10   3      842.82      957.05     54.11 o
   5  10   3       83.90       95.58     16.76 o
   6  10   3    11330.63    10781.83    369.24 o
   7  10   3     1560.50     1577.10    157.52 o
   1  11   3      249.63      258.18     20.46 o
   2  11   3    15916.52    15811.43    548.18 o
   3  11   3      498.60      617.77     40.02 o
   4  11   3      393.05      444.64     33.41 o
   0   0   4    16036.04    22945.75   1120.15 o
   1   0   4    25547.62    29594.74   2369.49 o
   2   0   4     9544.67    12587.99    836.27 o
   3   0   4    11248.36    12612.00   1172.74 o
   6   0   4     5066.86     4538.89    287.89 o
   7   0   4     2167.99     1995.93    105.95 o
   8   0   4    62597.31    55694.29   2570.61 o
   9   0   4    22034.63    20812.93    794.09 o
  10   0   4     2826.90     2785.55    214.19 o
  11   0   4     3690.22     3838.84    149.96 o
  12   0   4     5602.72     5439.32    232.63 o
  13   0   4       66.61      101.81     30.74 o
   1   1   4    20554.35    25423.77    901.03 o
   2   1   4    23036.81    31349.42   1302.14 o
   3   1   4    75493.63    92427.23   3192.50 o
   4   1   4    79846.90    88333.45   3387.01 o
   5   1   4     1644.70     2030.28    121.62 o
   6   1   4     5492.65     4739.98    135.15 o
   7   1   4      654.99      514.97     35.21 o
   8   1   4     2657.36     2681.78    115.70 o
   9   1   4     6048.60     6184.35    192.60 o
  10   1   4    24560.62    24377.96    612.20 o
  11   1   4     3614.95     3626.25    114.38 o
  12   1   4      114.34      123.25     21.00 o
   0   2   4    18025.88    18610.55    653.57 o
   1   2   4    51684.04    59220.93   1961.63 o
   2   2   4   125517.74   140867.56   4577.52 o
   3   2   4     4213.31     4718.27    200.59 o
   4   2   4     8240.46     8936.59    355.27 o
   5   2   4     1688.75     1383.47     67.65 o
   6   2   4    21622.58    18525.90    389.63 o
   7   2   4      379.01      437.31     18.31 o
   8   2   4      566.74      653.88     27.73 o
   9   2   4    12727.63    12464.36    380.92 o
  10   2   4     1693.78     1723.00     76.03 o
  11   2   4    14604.80    15040.97    457.18 o
  12   2   4     1799.01     1769.38     62.71 o
   1   3   4     2552.14     3048.65    215.95 o
   2   3   4    49878.50    52371.49   2447.70 o
   3   3   4    27354.13    28836.54   1006.72 o
   4   3   4     4025.87     3905.69    158.48 o
   5   3   4     5702.87     5226.84    112.20 o
   6   3   4     3002.72     2984.10     75.69 o
   7   3   4       18.18       54.78      9.58 o
   8   3   4     4208.24     4364.18    120.71 o
   9   3   4      754.63      686.22     38.45 o
  10   3   4    35357.26    35002.41   1035.80 o
  11   3   4     5086.06     5384.81    160.58 o
  12   3   4     2368.01     2481.24     80.96 o
   0   4   4    31669.67    35691.86   2081.35 o
   1   4   4     5417.45     6108.77    208.58 o
   2   4   4     1860.81     1694.77     78.67 o
   3   4   4      809.13     1016.92     78.76 o
   4   4   4     4212.29     3686.12     82.32 o
   5   4   4    15092.09    13779.51    265.18 o
   6   4   4     1017.04     1103.26     31.62 o
   7   4   4      370.21      406.73     18.00 o
   8   4   4    15387.37    15586.31    371.96 o
   9   4   4     1255.59     1204.68     46.72 o
  10   4   4       56.43       96.48     19.74 o
  11   4   4      182.40      243.24     21.04 o
  12   4   4     2976.79     2988.74    114.25 o
   1   5   4     5536.71     4993.73    175.47 o
   2   5   4     3579.43     3363.49     92.09 o
   3   5   4      761.15      685.06     19.78 o
   4   5   4    44825.39    39857.36    783.28 o
   5   5   4     2122.69     2100.21     49.78 o
   6   5   4     3534.20     3670.59     81.58 o
   7   5   4      978.78      994.70     31.43 o
   8   5   4     6297.56     6610.30    166.99 o
   9   5   4     7722.94     7998.30    212.75 o
  10   5   4      526.54      635.23     31.05 o
  11   5   4      954.96     1086.15     56.00 o
   0   6   4    21647.31    19972.00    697.70 o
   1   6   4     4506.68     4066.72    107.34 o
   2   6   4       37.07       71.79      9.14 o
   3   6   4      933.28      975.47     26.64 o
   4   6   4      230.81      244.77     13.12 o
   5   6   4      487.31      564.09     21.24 o
   6   6   4     4571.95     4465.55    103.22 o
   7   6   4    10372.10    10370.42    254.50 o
   8   6   4     3129.77     3052.70     85.76 o
   9   6   4      200.22      230.73     18.76 o
  10   6   4      563.74      520.54     29.92 o
  11   6   4      949.74      983.36     73.57 o
   1   7   4     1386.70     1449.05     43.05 o
   2   7   4    24612.02    23972.02    501.84 o
   3   7   4        1.65       42.19     11.24 o
   4   7   4     9654.42     9720.00    235.30 o
   5   7   4     4364.08     4374.34    114.00 o
   6   7   4    16678.50    16654.84    396.66 o
   7   7   4     1396.70     1485.10     67.00 o
   8   7   4     3160.26     3376.64    100.21 o
   9   7   4      193.11      241.75     25.75 o
  10   7   4      460.87      492.89     37.15 o
   0   8   4     7752.69     7938.21    316.36 o
   1   8   4       92.85      159.25     24.85 o
   2   8   4        7.93       74.73     20.16 o
   3   8   4       50.44      112.97     12.30 o
   4   8   4     4754.26     4542.68    126.41 o
   5   8   4     3025.59     3279.52    104.04 o
   6   8   4    13871.61    14272.19    366.13 o
   7   8   4     6171.27     6414.06    188.28 o
   8   8   4     1806.18     1839.30     85.95 o
   9   8   4      517.56      591.02     44.49 o
   1   9   4    16832.13    17430.96    446.82 o
   2   9   4     1947.03     2130.45    106.44 o
   3   9   4     2630.63     2767.52    110.05 o
   4   9   4     1339.40     1359.81     53.63 o
   5   9   4      199.07      246.81     21.39 o
   6   9   4        8.50       47.66     14.61 o
   7   9   4      143.79      177.88     21.47 o
   8   9   4     7843.36     7706.26    401.48 o
   0  10   4    31372.15    32322.13   1144.27 o
   1  10   4      254.08      305.38     23.35 o
   2  10   4    18343.49    18583.03    473.96 o
   3  10   4       59.68       81.72     16.45 o
   4  10   4     1742.05     1846.98     83.78 o
   5  10   4       80.98       74.44     15.73 o
   6  10   4      580.14      532.86     33.35 o
   1  11   4     1850.05     1816.62     73.79 o
   2  11   4       55.63      137.01     17.53 o
   3  11   4     1156.25     1210.19     59.15 o
   4  11   4     1623.33     1746.75     89.73 o
   1   1   5    17756.09    25071.04    605.44 o
   2   1   5    70839.97    81867.51   2198.89 o
   3   1   5     4488.14     6110.37    277.98 o
   4   1   5     5725.64     6205.69    246.95 o
   5   1   5     4067.52     4361.77    189.94 o
   6   1   5     2173.33     1843.99     50.43 o
   7   1   5       59.74      102.68     11.13 o
   8   1   5     8507.98     8289.26    252.04 o
   9   1   5     1855.38     1991.46     66.92 o
  10   1   5    16343.57    16697.98    425.84 o
  11   1   5        7.88       37.45     13.03 o
  12   1   5     8559.92     8061.42    199.29 o
   0   2   5    82033.69    68528.48   2631.68 o
   1   2   5     2376.22     2893.39    151.94 o
   2   2   5    44252.96    51205.09   1694.90 o
   3   2   5     1837.11     2270.79    101.98 o
   4   2   5     7970.09     8791.13    338.22 o
   5   2   5        7.63       26.84      7.08 o
   6   2   5      263.82      217.48     11.40 o
   7   2   5     2566.64     2502.40     57.59 o
   8   2   5        5.54       27.78      8.89 o
   9   2   5      842.31      804.75     36.49 o
  10   2   5     1363.63     1451.55     61.48 o
  11   2   5       14.37       38.07     11.70 o
  12   2   5      701.39      634.33     32.33 o
   1   3   5     3025.25     3547.75    180.91 o
   2   3   5     2184.53     2445.93    189.21 o
   3   3   5        2.91       27.83     15.66 o
   4   3   5    54735.84    47846.64   1471.60 o
   5   3   5      508.13      496.31     16.77 o
   6   3   5    35973.70    33085.02    723.61 o
   7   3   5       90.84       97.41     10.27 o
   8   3   5     8501.56     8215.78    202.23 o
   9   3   5     7980.20     7827.18    224.02 o
  10   3   5     6472.42     6166.96    181.80 o
  11   3   5     1258.48     1310.20     51.38 o
  12   3   5       32.92       58.94     14.59 o
   0   4   5      916.13     1265.83    152.72 o
   1   4   5    10012.43    11521.10    421.29 o
   2   4   5    13691.90    14054.78    592.48 o
   3   4   5     4754.12     4573.50    184.35 o
   4   4   5    32956.23    29143.60    534.65 o
   5   4   5     8643.36     7746.22    167.53 o
   6   4   5    16348.54    16338.77    344.68 o
   7   4   5       62.47      102.26     13.20 o
   8   4   5    19187.85    18601.39    415.48 o
   9   4   5      575.29      589.02     34.21 o
  10   4   5     2103.86     2208.11     69.68 o
  11   4   5      398.75      487.55     39.18 o
  12   4   5     6219.53     6224.64    312.98 o
   1   5   5     6127.28     6081.68    188.33 o
   2   5   5     2473.14     2392.09     60.48 o
   3   5   5    10045.75     9523.12    195.28 o
   4   5   5    28989.16    26599.79    568.81 o
   5   5   5     5603.47     5774.29    121.63 o
   6   5   5     1202.73     1177.76     34.41 o
   7   5   5      298.07      333.49     17.87 o
   8   5   5     8846.13     9057.45    209.63 o
   9   5   5      138.88      202.08     18.46 o
  10   5   5    29121.18    29248.96    731.93 o
  11   5   5      212.84      257.65     27.17 o
   0   6   5    34327.33    30655.90    899.23 o
   1   6   5    13006.67    12126.44    280.13 o
   2   6   5    92011.73    81808.46   1676.39 o
   3   6   5     3135.12     3007.64     68.11 o
   4   6   5    14361.91    14060.38    297.44 o
   5   6   5      444.50      485.56     19.69 o
   6   6   5     6062.43     6177.32    183.58 o
   7   6   5     6686.38     6864.49    162.06 o
   8   6   5     4010.45     4368.76    108.79 o
   9   6   5     2408.68     2420.71     76.63 o
  10   6   5     2420.42     2407.30     87.56 o
  11   6   5      703.15      678.21     63.68 o
   1   7   5      741.79      754.81     24.59 o
   2   7   5     3990.23     3899.04     86.89 o
   3   7   5    11345.74    11682.17    251.41 o
   4   7   5     4792.54     4793.72    122.63 o
   5   7   5     2159.27     2134.90     72.57 o
   6   7   5      458.02      494.83     24.55 o
   7   7   5      723.33      725.27     30.65 o
   8   7   5     4560.71     4519.80    138.50 o
   9   7   5     3168.09     2956.78    123.66 o
  10   7   5    19382.59    18741.17    722.32 o
   0   8   5    17460.62    16830.87    584.61 o
   1   8   5     4870.17     4806.03    156.28 o
   2   8   5        3.01       40.59      9.69 o
   3   8   5     3385.74     3596.23     91.79 o
   4   8   5    11614.80    11885.61    306.12 o
   5   8   5     5540.87     6158.40    180.65 o
   6   8   5      224.01      275.40     23.60 o
   7   8   5     3274.31     3236.39    129.70 o
   8   8   5    17635.30    17516.76    879.21 o
   9   8   5      596.88      602.86     53.02 o
   1   9   5     4095.94     4358.55    137.13 o
   2   9   5      263.39      279.04     22.28 o
   3   9   5     3530.27     3642.86    106.37 o
   4   9   5    20873.71    21316.33    637.63 o
   5   9   5     2566.61     2628.27     96.70 o
   6   9   5     1663.20     1777.02     71.14 o
   7   9   5     1942.34     1755.67     81.26 o
   8   9   5     1540.92     1371.93     88.34 o
   0  10   5     5523.55     5419.95    236.51 o
   1  10   5     4549.66     5034.20    141.63 o
   2  10   5     5603.98     6008.60    178.02 o
   3  10   5        3.60       41.94     13.56 o
   4  10   5      820.39      812.78     48.27 o
   5  10   5     1164.35     1081.77     49.28 o
   6  10   5     4895.26     4341.17    226.25 o
   1  11   5      165.65      177.53     18.47 o
   2  11   5    14039.74    12854.59    433.14 o
   3  11   5     5136.00     5091.29    273.94 o
   4  11   5     2992.13     2543.78    141.94 o
   0   0   6    26860.49    38592.14   4484.46 o
   1   0   6    66931.34    73148.44   2676.79 o
   2   0   6     2747.11     3193.56    195.94 o
   3   0   6      505.40      492.77     55.69 o
   4   0   6    72112.00    77485.30   5532.34 o
   5   0   6     6910.56     6049.13    292.79 o
   6   0   6     8380.63     7064.75    338.22 o
   7   0   6    41288.57    36845.09   1390.02 o
   8   0   6    48168.94    45404.75   1714.24 o
   9   0   6      223.69      278.36     33.92 o
  10   0   6      768.63      940.51     65.87 o
  11   0   6    15292.58    14115.53    481.31 o
  12   0   6     9129.98     8431.29    342.24 o
   1   1   6    59771.39    67476.07   2265.22 o
   2   1   6     3939.48     4387.89    142.02 o
   3   1   6       60.48      110.99     28.02 o
   4   1   6    73671.09    76860.31   2304.04 o
   5   1   6    29377.56    26025.69    680.31 o
   6   1   6     4513.99     4045.50    100.52 o
   7   1   6      220.35      270.24     23.39 o
   8   1   6     2491.41     2457.79     84.18 o
   9   1   6     7998.01     7715.83    204.62 o
  10   1   6    18095.44    17550.73    446.13 o
  11   1   6     2534.69     2673.54     88.83 o
  12   1   6      241.93      276.51     21.68 o
   0   2   6    23867.22    20834.58   1789.37 o
   1   2   6    55446.28    54171.42   1819.31 o
   2   2   6   104447.62   109945.41   4195.47 o
   3   2   6     7296.40     7961.66    269.90 o
   4   2   6     4263.66     4269.22    198.76 o
   5   2   6     1906.23     1857.49     49.56 o
   6   2   6     2621.82     2195.53     57.79 o
   7   2   6    32521.31    29489.31    612.77 o
   8   2   6      442.39      515.11     22.74 o
   9   2   6       27.16       87.74     21.10 o
  10   2   6      441.40      419.44     27.39 o
  11   2   6      265.52      320.59     25.74 o
  12   2   6      970.41      914.97     43.19 o
   1   3   6    13463.65    11983.09    634.66 o
   2   3   6    23308.49    23498.52    805.12 o
   3   3   6    12217.79    11359.90    481.89 o
   4   3   6     2598.28     2767.09     66.46 o
   5   3   6    19324.92    16652.34    308.09 o
   6   3   6     1035.01     1030.03     31.82 o
   7   3   6    12390.14    12065.66    258.35 o
   8   3   6      638.56      646.07     25.82 o
   9   3   6      931.61      846.40     37.91 o
  10   3   6    15566.11    15605.83    431.15 o
  11   3   6     2665.30     2770.60     89.77 o
  12   3   6     2999.73     3009.38    114.19 o
   0   4   6     3660.98     3377.03    270.85 o
   1   4   6    11767.33    11662.80    698.01 o
   2   4   6      394.60      416.19     38.29 o
   3   4   6     2291.01     2127.15     53.91 o
   4   4   6     1795.59     1553.54     38.32 o
   5   4   6    12673.68    12240.44    259.64 o
   6   4   6      186.63      213.45     13.19 o
   7   4   6    13949.94    14267.77    304.47 o
   8   4   6    15338.63    15163.97    362.15 o
   9   4   6      554.65      585.58     41.36 o
  10   4   6      907.60      885.99     36.65 o
  11   4   6       98.73      154.01     22.74 o
   1   5   6    13725.45    12385.42    291.83 o
   2   5   6     1921.73     1817.57     43.27 o
   3   5   6    14719.88    13750.27    264.57 o
   4   5   6    27932.29    25716.22    513.04 o
   5   5   6      413.31      447.79     17.39 o
   6   5   6     5058.71     5257.73    119.00 o
   7   5   6     3220.47     3199.12     82.50 o
   8   5   6     3466.44     3575.42     91.17 o
   9   5   6     5014.29     5363.18    138.79 o
  10   5   6     1286.52     1422.80     54.48 o
  11   5   6      540.78      555.75     35.80 o
   0   6   6    12632.83    12094.12    363.30 o
   1   6   6     2095.18     1932.13     47.61 o
   2   6   6      578.15      600.74     21.20 o
   3   6   6     1962.29     2006.58     49.05 o
   4   6   6      879.95      969.39     31.19 o
   5   6   6     2462.89     2359.81     56.63 o
   6   6   6     5423.01     5523.96    146.49 o
   7   6   6       23.97       47.93      9.41 o
   8   6   6      435.36      454.60     23.39 o
   9   6   6     2011.94     2084.27     66.83 o
  10   6   6      883.44      867.21     47.03 o
   1   7   6    10355.04    10183.36    208.69 o
   2   7   6    21370.72    20726.66    436.16 o
   3   7   6    17448.28    17808.76    358.99 o
   4   7   6    17364.01    17552.17    390.23 o
   5   7   6       64.51       83.95     12.57 o
   6   7   6    15468.03    15087.59    454.20 o
   7   7   6        6.05       35.26     12.38 o
   8   7   6      388.22      467.71     33.03 o
   9   7   6      150.28      212.95     24.69 o
  10   7   6     2289.63     2123.78    124.41 o
   0   8   6     2366.29     2375.16     86.67 o
   1   8   6      275.58      320.96     19.88 o
   2   8   6      168.34      189.82     14.96 o
   3   8   6        2.03       38.16     12.14 o
   4   8   6     2859.08     2820.29     84.48 o
   5   8   6     2622.18     2756.81     97.26 o
   6   8   6    15272.49    14936.32    412.12 o
   7   8   6      204.55      274.95     24.98 o
   8   8   6     3337.04     3449.32    155.05 o
   9   8   6     5818.51     5515.81    278.37 o
   1   9   6     1486.27     1537.28     60.24 o
   2   9   6      427.28      525.45     32.70 o
   3   9   6     3489.91     3765.80    117.80 o
   4   9   6       10.88       53.91     11.62 o
   5   9   6      159.09      270.75     35.06 o
   6   9   6      530.41      534.30     30.28 o
   7   9   6     2811.57     2824.83    130.26 o
   8   9   6     5257.42     5186.57    364.98 o
   0  10   6    19798.81    19967.30    880.32 o
   1  10   6      862.92      872.79     37.77 o
   2  10   6     9710.36    10212.69    288.12 o
   3  10   6     5649.88     5562.56    180.25 o
   4  10   6     1446.82     1496.63     70.19 o
   5  10   6     5294.54     5197.27    188.33 o
   6  10   6      205.39      174.94     25.41 o
   1  11   6     2360.40     2298.24     82.70 o
   2  11   6     1516.53     1483.86     58.98 o
   3  11   6     1913.21     1966.36     95.74 o
   1   1   7       34.76      143.86     56.19 o
   2   1   7     6551.26     6463.56    201.59 o
   3   1   7      312.55      366.91     40.37 o
   4   1   7    15214.72    14371.74    434.49 o
   5   1   7      982.24      809.73     25.91 o
   6   1   7     6794.62     6139.88    169.58 o
   7   1   7    17570.19    16595.45    449.75 o
   8   1   7      854.60      915.77     37.23 o
   9   1   7      221.89      292.93     25.71 o
  10   1   7     7468.03     7365.60    196.86 o
  11   1   7     4861.98     4640.14    140.00 o
  12   1   7     5447.04     5394.31    156.53 o
   0   2   7     4163.19     4321.84    257.69 o
   1   2   7     7649.20     8095.55    348.56 o
   2   2   7     1678.17     1725.42     85.62 o
   3   2   7     3494.29     3645.97    138.39 o
   4   2   7        7.47       72.07     17.19 o
   5   2   7    19081.13    17236.43    325.04 o
   6   2   7     5893.98     5289.83    123.70 o
   7   2   7    20592.21    19636.97    434.16 o
   8   2   7      695.16      737.97     28.54 o
   9   2   7        6.73       30.74     10.37 o
  10   2   7      986.79      860.83     42.17 o
  11   2   7      266.31      324.41     27.97 o
  12   2   7      174.75      201.42     21.43 o
   1   3   7    55976.27    51593.82   2403.99 o
   2   3   7     9325.47     8738.10    345.86 o
   3   3   7     7176.63     6811.94    232.06 o
   4   3   7    23431.87    20885.15    391.82 o
   5   3   7    15343.45    14150.63    297.32 o
   6   3   7      544.45      601.30     22.39 o
   7   3   7        0.61       62.76     15.09 o
   8   3   7     1848.79     1884.64     53.88 o
   9   3   7       11.25       68.49     12.05 o
  10   3   7      102.03      122.98     17.52 o
  11   3   7      671.84      646.94     39.18 o
  12   3   7      885.04      896.15     50.24 o
   0   4   7    25794.10    22237.15   1054.18 o
   1   4   7    10813.14     9126.39    484.00 o
   2   4   7     1106.63     1079.49     38.93 o
   3   4   7      383.45      395.93     25.08 o
   4   4   7     2978.22     2947.00     75.94 o
   5   4   7      320.65      404.51     23.74 o
   6   4   7    12404.65    12235.76    275.57 o
   7   4   7    37975.38    37344.50    867.60 o
   8   4   7    14285.50    14482.77    371.04 o
   9   4   7     5431.66     5887.70    174.41 o
  10   4   7     2078.32     2271.37     83.17 o
  11   4   7    13185.38    13338.59    449.96 o
   1   5   7    17304.83    14597.19    343.63 o
   2   5   7     1244.51     1224.43     35.50 o
   3   5   7     1285.92     1259.99     36.28 o
   4   5   7      298.29      353.82     15.51 o
   5   5   7    24214.44    23352.64    487.60 o
   6   5   7      564.15      717.25     25.55 o
   7   5   7    12605.17    12779.29    289.50 o
   8   5   7      308.24      282.12     20.83 o
   9   5   7     2770.54     2856.29     93.38 o
  10   5   7     1625.28     1680.13     65.39 o
  11   5   7     2294.14     2191.57     92.05 o
   0   6   7    10279.54     9253.32    292.74 o
   1   6   7    32301.10    29469.35    611.63 o
   2   6   7    19275.66    18512.46    388.87 o
   3   6   7    13552.89    13717.05    291.61 o
   4   6   7       44.99       80.18     12.47 o
   5   6   7     3787.05     3813.52    103.16 o
   6   6   7    10871.23    10903.57    329.90 o
   7   6   7    37834.77    36939.85   1125.11 o
   8   6   7     1213.11     1262.69     46.35 o
   9   6   7     1940.17     2038.92     70.61 o
  10   6   7      875.06      901.92     42.20 o
   1   7   7    10247.64    10090.77    218.30 o
   2   7   7     3049.15     3121.56     75.92 o
   3   7   7      304.60      390.60     20.21 o
   4   7   7     1038.62      982.43     35.50 o
   5   7   7    23171.11    23130.50    610.82 o
   6   7   7      301.55      279.95     20.82 o
   7   7   7     1663.92     1817.36     65.34 o
   8   7   7       11.35       27.42     15.01 o
   9   7   7      338.79      455.27     34.97 o
   0   8   7     8089.71     7819.27    244.86 o
   1   8   7     9389.57     9271.28    223.34 o
   2   8   7     1552.83     1687.82     49.77 o
   3   8   7     1427.23     1543.68     46.67 o
   4   8   7      355.40      415.87     24.74 o
   5   8   7     2927.41     3016.37     97.59 o
   6   8   7      129.80      262.02     24.82 o
   7   8   7     9258.64     9852.12    341.32 o
   8   8   7     9275.80     9006.07    394.66 o
   9   8   7      115.88      170.96     36.50 o
   1   9   7    11325.15    11600.88    326.18 o
   2   9   7     2449.49     2375.71     74.78 o
   3   9   7     5769.96     5659.34    154.49 o
   4   9   7    12038.40    12101.53    336.45 o
   5   9   7     3987.69     4083.35    136.73 o
   6   9   7      511.40      584.73     38.88 o
   7   9   7     1226.10     1253.78     83.33 o
   0  10   7       73.98      136.72     25.46 o
   1  10   7     2693.77     2687.01     88.54 o
   2  10   7     6578.27     6618.74    235.72 o
   3  10   7      115.99      151.29     21.05 o
   4  10   7       22.09       63.89     21.40 o
   5  10   7      745.74      692.49     41.39 o
   6  10   7     1951.93     1986.26    186.33 o
   1  11   7     1542.74     1391.96     72.44 o
   2  11   7     8519.26     7441.60    380.37 o
   3  11   7    17374.62    15807.50   1060.36 o
   0   0   8    74587.31   101139.84  14361.98 o
   1   0   8    56946.39    63229.46   3162.21 o
   2   0   8     5491.79     3879.17    253.37 o
   3   0   8    59752.16    62645.15   3573.94 o
   4   0   8    20501.36    19780.04    557.74 o
   5   0   8     1661.35     1662.06     85.98 o
   6   0   8     3565.19     3343.58    139.37 o
   7   0   8    38514.85    36271.43   1371.54 o
   8   0   8     8762.25     8348.01    404.77 o
   9   0   8     4847.99     5080.65    258.07 o
  10   0   8     1047.00     1175.69     67.74 o
  11   0   8     7294.02     7266.65    254.25 o
  12   0   8     1088.15     1031.80     49.60 o
   1   1   8    70748.93    73174.61   2157.42 o
   2   1   8     1207.77     1244.25     78.87 o
   3   1   8      215.34      576.00     72.64 o
   4   1   8      507.24      508.14     22.61 o
   5   1   8    39615.45    36324.46    762.66 o
   6   1   8      536.99      588.14     23.39 o
   7   1   8      917.26      929.85     36.39 o
   8   1   8     7504.05     7370.78    210.00 o
   9   1   8     7369.05     7384.50    232.40 o
  10   1   8     1845.55     2063.74     77.75 o
  11   1   8     6677.59     6324.83    183.60 o
  12   1   8     1947.04     1856.87     94.46 o
   0   2   8     4365.26     4171.55    258.92 o
   1   2   8    18401.28    19264.62    826.64 o
   2   2   8      933.97     1049.28     89.09 o
   3   2   8    14561.44    13809.28    498.90 o
   4   2   8      704.66      698.14     21.10 o
   5   2   8      154.55      222.01     12.24 o
   6   2   8    37522.96    35196.79    730.21 o
   7   2   8    89315.31    83778.55   1814.22 o
   8   2   8     1296.80     1266.68     41.18 o
   9   2   8      119.35      134.89     15.60 o
  10   2   8     2854.25     2819.68    112.27 o
  11   2   8      297.47      382.49     35.77 o
  12   2   8      148.10      185.96     19.20 o
   1   3   8     5032.08     4136.48    171.67 o
   2   3   8    17221.80    17191.17    761.98 o
   3   3   8    12902.61    12302.96    260.67 o
   4   3   8    10449.65     9141.67    186.12 o
   5   3   8    21795.83    19335.53    426.14 o
   6   3   8     8068.71     7841.21    180.22 o
   7   3   8     7176.92     7340.96    182.11 o
   8   3   8       90.75       99.75     12.13 o
   9   3   8     2694.08     2731.19     99.93 o
  10   3   8     3192.82     3335.01    128.65 o
  11   3   8     4934.10     5177.96    186.05 o
  12   3   8      459.64      441.84     49.45 o
   0   4   8    47974.77    40437.02   2864.93 o
   1   4   8    25023.10    21561.09    581.73 o
   2   4   8       54.92       92.32     10.25 o
   3   4   8     6144.58     5529.48    136.25 o
   4   4   8       27.67       47.14      8.63 o
   5   4   8     3496.37     3660.59     95.07 o
   6   4   8     3769.10     4148.35    107.72 o
   7   4   8    10334.32    10303.90    249.86 o
   8   4   8       16.60       94.29     32.51 o
   9   4   8        2.47       34.05     20.31 o
  10   4   8     1202.68     1179.05     51.02 o
  11   4   8      390.40      398.02     29.23 o
   1   5   8    17996.02    16144.99    405.33 o
   2   5   8     7707.98     7539.35    195.18 o
   3   5   8     7216.42     7327.13    191.24 o
   4   5   8    22041.04    21449.82    500.78 o
   5   5   8     5067.37     5242.84    132.19 o
   6   5   8     1679.92     1781.77     54.00 o
   7   5   8     3199.53     3464.63    101.11 o
   8   5   8     1636.44     1695.14     57.70 o
   9   5   8    11585.97    12513.67    348.63 o
  10   5   8      563.49      611.10     33.50 o
  11   5   8      505.23      605.10     73.00 o
   0   6   8     1613.74     1832.51     66.25 o
   1   6   8     2654.80     2726.12     73.83 o
   2   6   8       64.33      119.78     14.95 o
   3   6   8      401.73      452.36     21.66 o
   4   6   8     3290.79     3400.52     96.51 o
   5   6   8     5571.08     5606.08    162.89 o
   6   6   8     1746.27     1734.68     57.44 o
   7   6   8      890.19      995.69     42.74 o
   8   6   8     2066.08     2015.38     65.53 o
   9   6   8     3337.78     3502.80    108.83 o
  10   6   8       20.42       48.87     13.30 o
   1   7   8    12940.22    12857.19    307.27 o
   2   7   8     6652.18     7017.40    164.57 o
   3   7   8    16851.84    17125.14    406.28 o
   4   7   8     1761.26     2038.79     64.41 o
   5   7   8     1450.11     1341.80     47.61 o
   6   7   8     1064.23      974.08     50.89 o
   7   7   8     1029.79     1143.89     51.44 o
   8   7   8     1819.15     1913.28     66.52 o
   9   7   8      130.44      128.84     20.50 o
   0   8   8    10411.69     9961.71    350.74 o
   1   8   8     1250.40     1194.40     41.15 o
   2   8   8     7436.57     7393.04    183.55 o
   3   8   8      263.24      288.93     20.94 o
   4   8   8      722.08      857.66     35.64 o
   5   8   8      394.97      499.40     27.05 o
   6   8   8        8.37       69.97     20.75 o
   7   8   8      594.95      663.71     42.24 o
   8   8   8      582.56      576.79     43.92 o
   1   9   8     1883.82     1906.98     67.80 o
   2   9   8      619.48      639.21     36.36 o
   3   9   8     9210.17     9371.63    264.99 o
   4   9   8     7594.84     7755.22    221.96 o
   5   9   8     1415.20     1474.53     60.64 o
   6   9   8     4666.58     4655.80    169.84 o
   7   9   8     4080.08     3973.07    172.86 o
   0  10   8     3247.52     3214.73    177.94 o
   1  10   8      356.41      402.60     30.17 o
   2  10   8      955.31      996.25     52.54 o
   3  10   8     2421.54     2613.88    104.85 o
   4  10   8     2856.39     2560.71    120.13 o
   5  10   8     7975.49     7170.82    250.36 o
   1  11   8     3121.83     3046.61    163.64 o
   2  11   8        2.50       23.05     24.97 o
   1   1   9     6520.55     7644.45    306.98 o
   2   1   9     5542.66     4144.80    212.08 o
   3   1   9      641.30      642.53     38.93 o
   4   1   9    27485.79    24043.34    520.47 o
   5   1   9     7643.43     7275.09    180.78 o
   6   1   9     6966.27     6422.37    168.22 o
   7   1   9     6026.93     5489.67    147.55 o
   8   1   9       79.59      107.26     15.26 o
   9   1   9     2913.73     2951.35    104.03 o
  10   1   9     1590.09     1522.37     58.31 o
  11   1   9      893.20      799.53     31.13 o
  12   1   9      147.18      167.17     19.44 o
   0   2   9      342.74      409.57     78.22 o
   1   2   9     6489.31     6225.73    276.24 o
   2   2   9      288.11      351.86     46.64 o
   3   2   9     1146.60      871.51     27.68 o
   4   2   9     2842.22     2633.02     58.46 o
   5   2   9      452.48      463.98     19.89 o
   6   2   9     9157.03     8918.77    192.69 o
   7   2   9     7958.36     7640.41    176.86 o
   8   2   9     2422.09     2336.31     77.15 o
   9   2   9      554.94      476.92     28.49 o
  10   2   9      280.65      261.38     26.45 o
  11   2   9        0.28       26.96     10.26 o
  12   2   9     1014.51      852.90     76.84 o
   1   3   9    33091.11    32984.96   1301.05 o
   2   3   9     3303.74     3097.07     82.73 o
   3   3   9      588.67      593.09     26.37 o
   4   3   9      282.57      305.32     23.61 o
   5   3   9     7424.61     6893.75    169.30 o
   6   3   9      529.74      529.85     26.32 o
   7   3   9     1498.42     1515.34     47.89 o
   8   3   9     6679.79     5807.78    435.31 o
   9   3   9     7509.28     7094.12    298.89 o
  10   3   9    13857.53    14763.23    505.73 o
  11   3   9     1193.34     1230.37     57.34 o
   0   4   9   103051.05    82266.77   3093.54 o
   1   4   9     6368.40     5994.23    159.14 o
   2   4   9    28520.22    26040.22    652.59 o
   3   4   9     6322.60     5758.04    166.09 o
   4   4   9     6180.10     5930.04    155.82 o
   5   4   9     5478.60     5596.15    150.08 o
   6   4   9      109.26      216.32     31.50 o
   7   4   9    11951.24    11791.00    305.29 o
   8   4   9     1894.16     2010.48     65.29 o
   9   4   9     2015.85     2111.82     79.29 o
  10   4   9       69.56       93.12     15.34 o
  11   4   9     8222.97     8462.35    334.14 o
   1   5   9    19570.92    18881.78    510.39 o
   2   5   9     5757.06     5754.92    164.66 o
   3   5   9     2565.33     2339.44     69.42 o
   4   5   9     8328.96     8109.15    197.60 o
   5   5   9     4620.20     4421.93    114.36 o
   6   5   9     1406.29     1481.76     50.83 o
   7   5   9      548.44      597.98     29.39 o
   8   5   9     6454.22     6860.16    200.09 o
   9   5   9      430.50      482.15     30.59 o
  10   5   9     5552.26     5613.28    253.78 o
   0   6   9       28.17       48.10     11.92 o
   1   6   9    12428.14    11614.64    297.76 o
   2   6   9     1218.77     1211.65     42.48 o
   3   6   9     7076.97     7313.28    193.11 o
   4   6   9     3870.29     3978.22    111.56 o
   5   6   9      595.31      571.56     27.47 o
   6   6   9    18280.93    17029.08    510.95 o
   7   6   9    33923.01    32611.04    984.92 o
   8   6   9     6513.63     6772.48    181.84 o
   9   6   9      594.25      571.75     32.08 o
  10   6   9      609.41      602.69     42.70 o
   1   7   9     9693.72     9742.41    236.48 o
   2   7   9     4928.54     4830.45    124.83 o
   3   7   9     7461.18     7882.15    208.63 o
   4   7   9     4142.29     4341.05    121.81 o
   5   7   9    13498.66    13361.38    446.04 o
   6   7   9     1501.85     1633.46     74.17 o
   7   7   9     2876.20     3011.29    105.93 o
   8   7   9     2160.97     2167.63     79.78 o
   9   7   9     1717.42     1650.10    138.31 o
   0   8   9    18968.26    18274.96    704.58 o
   1   8   9     9880.37     9974.74    306.63 o
   2   8   9     4799.15     4772.43    124.02 o
   3   8   9    12806.73    12937.28    332.81 o
   4   8   9      468.53      525.52     27.83 o
   5   8   9     5012.14     5073.46    138.98 o
   6   8   9     2258.18     2272.93     83.71 o
   7   8   9     4255.02     4173.10    155.27 o
   8   8   9     2008.74     2018.54    118.71 o
   1   9   9     6745.25     6737.41    180.69 o
   2   9   9     1874.05     1857.58     65.62 o
   3   9   9     3510.06     3577.39    111.37 o
   4   9   9     3162.24     3115.36     98.98 o
   5   9   9     4959.76     4923.50    159.71 o
   6   9   9        5.03        6.53     13.95 o
   7   9   9     1550.60     1366.38     88.34 o
   0  10   9     1647.76     1451.40    173.85 o
   1  10   9     5581.44     5748.76    238.77 o
   2  10   9       47.21       81.84     18.17 o
   3  10   9     1619.89     1804.60     77.96 o
   4  10   9      495.27      414.61     38.07 o
   1  11   9     1630.03     1411.90    136.39 o
   0   0  10    90716.54   100532.92   6644.57 o
   1   0  10    16929.45    19808.89    837.53 o
   2   0  10    66596.15    56265.11   1675.42 o
   3   0  10    27349.09    25586.44    786.63 o
   4   0  10     4049.49     3451.13    153.20 o
   5   0  10    19893.66    16986.62    562.10 o
   6   0  10      147.47      132.69     23.74 o
   7   0  10     4623.18     4336.44    223.44 o
   8   0  10     5258.62     4833.42    248.56 o
   9   0  10      695.64      799.54     44.42 o
  10   0  10       90.28      102.45     17.71 o
  11   0  10        0.71       59.54     16.17 o
  12   0  10      369.77      353.45     49.94 o
   1   1  10    13099.56    15949.67    725.78 o
   2   1  10        2.17      119.76     70.76 o
   3   1  10    38655.01    34146.60    690.28 o
   4   1  10    15030.79    13228.99    387.85 o
   5   1  10     9021.61     8387.41    215.83 o
   6   1  10     9386.95     8798.27    226.72 o
   7   1  10        1.23       27.65      9.80 o
   8   1  10    11390.40    10389.52    291.06 o
   9   1  10     6941.89     6755.48    194.74 o
  10   1  10    16199.96    15428.08    390.82 o
  11   1  10     5872.60     5548.72    159.44 o
  12   1  10     7095.55     6341.06    436.06 o
   0   2  10     3563.19     4145.00    200.84 o
   1   2  10    35230.87    35996.05    929.00 o
   2   2  10     1669.66     1532.36     46.67 o
   3   2  10    10531.31    10670.92    217.09 o
   4   2  10    29560.31    27247.89    565.90 o
   5   2  10     1512.55     1587.06     47.12 o
   6   2  10    12712.50    12500.76    318.42 o
   7   2  10    24740.75    22974.85    575.75 o
   8   2  10    18948.67    17115.86    434.27 o
   9   2  10     9266.04     7616.17    481.89 o
  10   2  10       22.93       38.20     11.88 o
  11   2  10     4455.71     4349.83    156.02 o
   1   3  10       16.04       67.26      9.15 o
   2   3  10     8530.94     7431.40    190.40 o
   3   3  10    31176.78    28009.38    617.24 o
   4   3  10    22329.60    21050.44    491.95 o
   5   3  10    12483.50    11754.38    300.64 o
   6   3  10     1193.96     1212.38     43.16 o
   7   3  10     3567.12     3502.51     94.18 o
   8   3  10     3447.23     3026.00    204.72 o
   9   3  10      421.82      474.02     30.28 o
  10   3  10      143.34      183.64     18.71 o
  11   3  10     9642.65     9184.94    361.51 o
   0   4  10     2101.87     2171.88    121.33 o
   1   4  10    17058.01    16459.30    427.85 o
   2   4  10    12317.19    11747.77    322.04 o
   3   4  10     1761.06     1696.71     57.05 o
   4   4  10       86.40      157.57     17.26 o
   5   4  10    15130.96    14599.55    370.25 o
   6   4  10     1159.28     1261.26     48.90 o
   7   4  10     2866.05     2783.68     83.94 o
   8   4  10     1929.34     2088.15     71.96 o
   9   4  10      883.85      865.51     42.25 o
  10   4  10      161.01      183.57     24.02 o
  11   4  10        4.49       28.58     13.74 o
   1   5  10    17796.02    16600.39    415.90 o
   2   5  10     3575.25     3649.38    101.58 o
   3   5  10     3903.47     3907.96    108.54 o
   4   5  10    12938.06    12695.48    395.25 o
   5   5  10     1852.36     1979.50     72.95 o
   6   5  10     1833.30     1878.06     71.88 o
   7   5  10     4194.19     4143.66    118.23 o
   8   5  10        5.48       32.60     10.89 o
   9   5  10    12431.89    12813.20    484.70 o
  10   5  10     6811.97     7001.24    442.79 o
   0   6  10     2020.49     2225.48    102.03 o
   1   6  10     7217.54     7363.52    209.34 o
   2   6  10     6001.77     6159.90    177.85 o
   3   6  10     1416.48     1286.06     49.12 o
   4   6  10      635.70      636.65     31.36 o
   5   6  10     3048.59     3044.99    154.63 o
   6   6  10    11966.51    11320.48    316.16 o
   7   6  10     4903.87     5185.95    142.92 o
   8   6  10      155.20      181.85     16.80 o
   9   6  10      303.69      351.48     26.96 o
   1   7  10     1853.33     1859.87     69.98 o
   2   7  10      511.24      546.87     29.02 o
   3   7  10     5624.50     5996.58    175.47 o
   4   7  10     1835.08     1882.91     66.60 o
   5   7  10     3442.47     3568.10    110.52 o
   6   7  10      279.22      375.07     25.86 o
   7   7  10     4503.34     4492.60    147.76 o
   8   7  10     3049.68     3034.30    115.24 o
   9   7  10       59.52       86.44     30.74 o
   0   8  10    25664.73    24128.22   2467.46 o
   1   8  10     1315.23     1399.85     74.01 o
   2   8  10     5154.32     5387.01    159.61 o
   3   8  10      345.21      366.83     24.92 o
   4   8  10     8470.57     8520.27    224.39 o
   5   8  10      261.99      305.58     21.39 o
   6   8  10        0.85       43.03     14.74 o
   7   8  10     2285.96     2311.88    108.56 o
   8   8  10        6.61       84.52     28.81 o
   1   9  10     4740.57     4825.01    157.90 o
   2   9  10     5646.09     5831.73    186.79 o
   3   9  10       21.54       98.85     15.08 o
   4   9  10    16937.72    16148.40    485.18 o
   5   9  10        0.37       58.45     16.08 o
   6   9  10     3122.80     2886.53    127.75 o
   0  10  10       67.70       69.15     32.66 o
   1  10  10      300.48      305.35     41.41 o
   2  10  10     1677.67     1680.69     85.76 o
   3  10  10     2893.41     2598.67    119.34 o
   4  10  10     3220.87     2990.69    167.07 o
   1   1  11    17324.37    19389.50    427.12 o
   2   1  11    14320.46    13821.77    318.11 o
   3   1  11    18762.71    17071.36    349.98 o
   4   1  11    24513.05    22433.43    562.08 o
   5   1  11      381.14      349.15     17.84 o
   6   1  11     2958.65     2728.54     79.38 o
   7   1  11     2671.84     2677.32     73.81 o
   8   1  11       42.08       84.95     12.20 o
   9   1  11     1660.31     1542.42     55.74 o
  10   1  11     2207.99     2269.91     74.43 o
  11   1  11     1860.52     1856.15     61.24 o
   0   2  11     2525.97     2631.80     87.75 o
   1   2  11     3336.95     3710.27     79.83 o
   2   2  11      826.38      812.40     28.75 o
   3   2  11      144.40      195.94     15.41 o
   4   2  11    14599.41    14281.78    301.87 o
   5   2  11       56.10       89.00     17.21 o
   6   2  11     3017.70     3039.76     87.92 o
   7   2  11      374.44      369.93     21.90 o
   8   2  11     1629.63     1617.91     64.57 o
   9   2  11     5195.37     5262.21    166.63 o
  10   2  11       25.33       48.47     12.99 o
  11   2  11     6604.76     6144.39    338.39 o
   1   3  11       62.12       92.62      9.79 o
   2   3  11      653.71      635.87     23.31 o
   3   3  11    17031.29    16027.71    356.42 o
   4   3  11     1777.87     1866.28     54.29 o
   5   3  11     1261.76     1203.25     42.77 o
   6   3  11     1046.85     1121.45     43.07 o
   7   3  11     7447.68     7382.59    275.43 o
   8   3  11     3210.40     3276.91    126.68 o
   9   3  11     5508.50     5276.93    196.86 o
  10   3  11    13518.37    14043.18    697.48 o
  11   3  11      679.76      558.25     60.04 o
   0   4  11    21827.64    19737.67    957.58 o
   1   4  11      139.08      232.96     15.85 o
   2   4  11    23816.41    22376.52    698.37 o
   3   4  11    15466.43    14712.91    401.23 o
   4   4  11     7820.02     7644.08    200.94 o
   5   4  11    45522.61    43852.99   1172.41 o
   6   4  11      584.16      670.46     32.76 o
   7   4  11     2357.50     2663.75     87.64 o
   8   4  11      360.32      375.79     29.13 o
   9   4  11     6744.62     7042.83    279.76 o
  10   4  11      165.46      230.43     25.97 o
   1   5  11     4120.48     4180.14    114.72 o
   2   5  11      371.27      438.71     22.57 o
   3   5  11    36383.60    35661.44    884.11 o
   4   5  11    11138.79    11069.93    284.25 o
   5   5  11     1731.93     1622.71     64.29 o
   6   5  11     5378.50     5358.90    193.22 o
   7   5  11        9.69       37.65     10.53 o
   8   5  11     6154.35     6821.92    215.40 o
   9   5  11     2365.04     2671.49    104.81 o
  10   5  11     2646.79     2531.29    149.45 o
   0   6  11     2263.21     2338.62    110.31 o
   1   6  11    15836.67    15938.50    486.44 o
   2   6  11     1320.72     1410.77     56.01 o
   3   6  11      549.43      563.52     29.46 o
   4   6  11     4843.84     4633.92    208.33 o
   5   6  11      825.58      803.19     36.99 o
   6   6  11    13204.34    12823.09    418.94 o
   7   6  11      343.04      423.74     45.70 o
   8   6  11    14485.65    14971.55    449.27 o
   9   6  11    10216.67     9444.99    319.07 o
   1   7  11     1950.11     2125.41    113.24 o
   2   7  11       13.44       42.90     13.25 o
   3   7  11    24622.27    24994.02    677.55 o
   4   7  11    11135.57    11134.82    324.87 o
   5   7  11     1886.37     2062.86     77.78 o
   6   7  11     2580.55     2811.20     99.29 o
   7   7  11        3.51       49.86     13.96 o
   8   7  11      581.48      715.31     54.96 o
   0   8  11     5727.29     4149.25    322.72 o
   1   8  11     4034.41     3769.64    167.43 o
   2   8  11     4797.91     5104.29    152.03 o
   3   8  11     4597.34     4845.18    145.23 o
   4   8  11     1369.67     1392.22     52.93 o
   5   8  11    18658.35    19397.59    578.11 o
   6   8  11     4098.07     4056.15    149.18 o
   7   8  11     1463.78     1566.60     66.55 o
   1   9  11    10286.74     9913.68    341.32 o
   2   9  11     3075.76     3137.35    108.20 o
   3   9  11     5054.43     5026.73    148.19 o
   4   9  11      520.43      507.39     27.74 o
   5   9  11      810.09      744.86     48.35 o
   6   9  11       33.00       31.55     15.72 o
   0  10  11     9584.82     9383.84    649.28 o
   1  10  11     9802.82     9740.21    474.73 o
   2  10  11      278.40      265.18     28.32 o
   3  10  11        5.00       34.58     20.37 o
   0   0  12     9362.03    11319.70    574.89 o
   1   0  12      487.19      601.06     42.06 o
   2   0  12     4584.04     4430.74    200.17 o
   3   0  12    11194.72    10454.51    439.39 o
   4   0  12     7263.32     7264.12    224.48 o
   5   0  12   116472.83   106157.11   4358.60 o
   6   0  12    22474.62    21455.90    822.52 o
   7   0  12      483.69      535.66     65.58 o
   8   0  12       97.46      117.15     20.31 o
   9   0  12    19482.51    19384.46    747.49 o
  10   0  12     1199.59     1120.38     61.19 o
  11   0  12     2423.85     2128.19     94.93 o
   1   1  12     5795.95     6175.07    147.23 o
   2   1  12    10628.50    11169.79    264.40 o
   3   1  12    68756.75    66919.94   1448.53 o
   4   1  12      859.56      859.01     27.40 o
   5   1  12      377.62      417.20     19.41 o
   6   1  12      339.66      376.33     20.24 o
   7   1  12     7982.61     7502.47    197.46 o
   8   1  12       32.26       66.04     11.75 o
   9   1  12    18557.65    17803.82    486.20 o
  10   1  12     3050.33     3198.22     97.97 o
  11   1  12     6677.11     6116.00    210.78 o
   0   2  12    35102.72    37030.32   1090.85 o
   1   2  12    27046.33    28094.52    588.93 o
   2   2  12     3103.54     3312.64     85.47 o
   3   2  12     2128.23     2312.87     57.12 o
   4   2  12       15.19       42.77      7.97 o
   5   2  12     1208.86     1218.57     39.88 o
   6   2  12     2990.45     2952.34     86.03 o
   7   2  12       12.37       68.49     10.11 o
   8   2  12     4722.59     4541.56    117.36 o
   9   2  12    15794.02    15519.50    464.37 o
  10   2  12       38.76       77.67     14.17 o
  11   2  12    23696.31    22504.37    855.44 o
   1   3  12     7997.14     8096.77    174.20 o
   2   3  12      337.74      373.68     15.63 o
   3   3  12    46352.00    44763.14    924.00 o
   4   3  12    11336.87    11240.34    270.45 o
   5   3  12    10299.31    10300.14    267.35 o
   6   3  12        6.96       86.71     31.83 o
   7   3  12     2616.20     2505.62    101.41 o
   8   3  12      283.28      335.98     30.67 o
   9   3  12      793.29      733.04     41.59 o
  10   3  12      105.52      170.85     22.66 o
  11   3  12     5098.27     5040.57    347.69 o
   0   4  12     1048.44      991.16     45.53 o
   1   4  12      381.69      376.17     18.26 o
   2   4  12     1387.40     1420.37     43.29 o
   3   4  12     6133.00     6255.95    171.89 o
   4   4  12      533.01      496.17     24.61 o
   5   4  12    23607.18    23368.76    631.94 o
   6   4  12     6091.63     6128.80    177.57 o
   7   4  12     8443.18     8766.98    272.27 o
   8   4  12      257.66      316.93     25.71 o
   9   4  12     5371.36     5241.55    280.04 o
  10   4  12      505.82      544.67     53.22 o
   1   5  12    21296.11    20800.96    542.36 o
   2   5  12     7246.15     7539.83    200.20 o
   3   5  12     1476.45     1537.43     51.41 o
   4   5  12     1169.68     1143.52     46.10 o
   5   5  12       52.06       67.55     11.72 o
   6   5  12     1629.73     1162.48     74.67 o
   7   5  12     2237.97     2449.62     75.62 o
   8   5  12      803.83      897.54     41.63 o
   9   5  12    10752.71    10876.92    367.81 o
  10   5  12     5103.50     4913.79    338.09 o
   0   6  12      754.15      744.22     46.97 o
   1   6  12     9201.87     8817.13    273.10 o
   2   6  12     1078.91      980.18     41.24 o
   3   6  12      255.86      260.27     21.08 o
   4   6  12       90.10      144.10     16.86 o
   5   6  12      152.64      189.67     20.18 o
   6   6  12      263.86      314.65     23.05 o
   7   6  12     7551.93     7928.22    225.37 o
   8   6  12      294.32      313.72     22.94 o
   9   6  12      700.15      631.11     46.49 o
   1   7  12      576.92      633.87     32.21 o
   2   7  12      608.98      601.81     32.07 o
   3   7  12      411.78      499.78     29.18 o
   4   7  12     9046.80     9315.21    425.82 o
   5   7  12     8190.73     8769.63    272.09 o
   6   7  12      962.51      997.60     45.34 o
   7   7  12     5969.37     6430.26    225.54 o
   8   7  12      903.34     1072.96     66.18 o
   0   8  12     3949.01     4452.70    234.57 o
   1   8  12     6721.31     6730.23    213.27 o
   2   8  12      838.94      842.93     38.34 o
   3   8  12     7274.05     7374.42    211.67 o
   4   8  12      260.32      256.14     20.73 o
   5   8  12     1807.17     1928.70     72.06 o
   6   8  12      156.46      170.44     19.66 o
   7   8  12    13845.03    12566.67    595.62 o
   1   9  12    16401.29    16550.46    555.56 o
   2   9  12      603.56      699.23     36.68 o
   3   9  12     9561.60     9293.97    258.98 o
   4   9  12      496.79      500.14     26.47 o
   5   9  12     2038.80     1875.87     88.47 o
   0  10  12     1666.39     1495.22    154.64 o
   1  10  12       54.09       71.48     18.02 o
   2  10  12      316.42      316.14     38.03 o
   1   1  13    16373.08    17363.24    639.69 o
   2   1  13      141.76      255.16     15.28 o
   3   1  13    16982.01    17856.55    407.75 o
   4   1  13     4641.23     4620.99    105.49 o
   5   1  13     2889.89     2841.28     81.78 o
   6   1  13       54.46       79.24     11.37 o
   7   1  13     2156.37     1871.37     59.41 o
   8   1  13     2379.46     2241.76     73.49 o
   9   1  13     5036.33     4799.44    140.94 o
  10   1  13     3441.97     3503.88    104.61 o
  11   1  13       24.28       40.34     19.21 o
   0   2  13     8169.87     8617.56    292.19 o
   1   2  13     1858.92     2044.69     57.45 o
   2   2  13     1499.17     1458.52     43.47 o
   3   2  13     1583.05     1866.10     59.42 o
   4   2  13       25.21       62.69     12.90 o
   5   2  13        1.80       76.17     21.12 o
   6   2  13      244.53      289.10     19.67 o
   7   2  13       18.70       90.21     22.04 o
   8   2  13     3785.96     3464.18    106.85 o
   9   2  13     7129.34     7570.32    263.35 o
  10   2  13        0.74       25.58     12.57 o
   1   3  13       86.72      146.78     10.53 o
   2   3  13     9824.42    10123.01    216.90 o
   3   3  13    10507.86    11028.43    236.07 o
   4   3  13     7682.44     8083.39    211.87 o
   5   3  13     2305.03     2555.39     82.89 o
   6   3  13     2058.11     2049.96     69.88 o
   7   3  13     2628.85     2911.29    114.70 o
   8   3  13      923.40      852.47     37.85 o
   9   3  13    12554.47    13336.34    536.73 o
  10   3  13      144.56      220.71     23.24 o
   0   4  13     2263.48     2285.37     80.28 o
   1   4  13        9.74       41.90      8.20 o
   2   4  13     1431.64     1438.17     44.13 o
   3   4  13    14606.89    14990.50    379.90 o
   4   4  13     9844.68    10129.11    245.56 o
   5   4  13    23865.75    23890.34    792.87 o
   6   4  13    20406.90    20786.45    634.00 o
   7   4  13     2626.88     2768.24     97.19 o
   8   4  13      543.28      634.12     34.10 o
   9   4  13     4268.49     4449.05    235.95 o
  10   4  13       22.25       41.21     11.69 o
   1   5  13    11377.91    11596.08    277.89 o
   2   5  13      620.05      683.74     39.20 o
   3   5  13    29186.08    27701.38    690.35 o
   4   5  13     1410.18     1454.85     65.39 o
   5   5  13     1250.64     1181.81     69.60 o
   6   5  13     5074.83     5423.97    161.79 o
   7   5  13     1377.79     1460.30     53.57 o
   8   5  13     3276.44     3481.77    116.05 o
   9   5  13     1126.68      980.45     45.43 o
   0   6  13    22467.58    21830.61    841.92 o
   1   6  13    10675.34    10027.31    345.16 o
   2   6  13     1558.13     1517.81     56.12 o
   3   6  13     1215.30     1127.74     46.23 o
   4   6  13      289.65      281.20     23.84 o
   5   6  13       26.35       52.07     11.52 o
   6   6  13      589.55      620.03     31.25 o
   7   6  13      742.74      738.21     36.67 o
   8   6  13     5232.75     5134.67    161.28 o
   1   7  13     5216.38     4637.48    145.61 o
   2   7  13      422.80      361.24     24.64 o
   3   7  13    17710.00    17912.26    537.57 o
   4   7  13      850.29      878.46     39.13 o
   5   7  13     1034.78     1052.77     47.37 o
   6   7  13     2909.97     3054.15    104.45 o
   7   7  13      116.23      186.16     21.31 o
   8   7  13     2644.37     2506.84    190.17 o
   0   8  13      652.93      690.43     58.14 o
   1   8  13      840.61      955.22     49.09 o
   2   8  13     3059.30     3024.68    115.81 o
   3   8  13     5956.09     6204.76    179.51 o
   4   8  13      124.99      181.58     17.04 o
   5   8  13    18140.12    19131.44    568.33 o
   6   8  13     6854.15     6897.13    272.77 o
   1   9  13     5169.31     5308.90    189.03 o
   2   9  13     8881.28     8865.46    303.16 o
   3   9  13     5016.56     4827.28    153.68 o
   4   9  13      599.11      547.35     28.48 o
   0  10  13     3387.65     3071.60    242.04 o
   0   0  14    42698.14    47395.61   3102.33 o
   1   0  14       11.68       60.99     16.13 o
   2   0  14     1624.14     1869.54     86.80 o
   3   0  14    20163.33    23139.48    766.43 o
   4   0  14     5460.51     5849.93    234.61 o
   5   0  14    45284.26    43375.98   1417.64 o
   6   0  14    40735.27    34472.83   2449.21 o
   7   0  14      127.62      188.65     24.02 o
   8   0  14      488.91      393.99     33.31 o
   9   0  14     1118.24     1159.57     61.03 o
  10   0  14      143.39      190.41     20.70 o
   1   1  14     2017.13     2224.69     94.89 o
   2   1  14    11495.70    12237.31    273.16 o
   3   1  14    23391.41    25194.66    555.23 o
   4   1  14       43.32       92.34     12.09 o
   5   1  14       65.41      340.01     57.63 o
   6   1  14    11898.48    11364.25    314.03 o
   7   1  14      442.71      488.76     26.49 o
   8   1  14     9101.63     9459.06    264.08 o
   9   1  14     6225.45     5855.62    167.35 o
  10   1  14        2.71       26.66      8.72 o
   0   2  14    54493.03    56363.66   1838.10 o
   1   2  14    22206.79    24597.16    538.99 o
   2   2  14     4359.08     4594.68    115.81 o
   3   2  14     1817.83     2031.62     54.30 o
   4   2  14     2250.66     2563.46     67.04 o
   5   2  14      187.78      178.11     15.31 o
   6   2  14     7273.76     7224.07    191.01 o
   7   2  14     5288.02     5045.07    152.10 o
   8   2  14     8247.56     8048.12    227.88 o
   9   2  14     8332.78     8422.21    294.95 o
  10   2  14        1.36       20.77     10.94 o
   1   3  14     4988.39     5280.36    123.77 o
   2   3  14      905.69      901.33     29.69 o
   3   3  14    22761.09    24121.52    532.30 o
   4   3  14     9290.00     9949.32    241.74 o
   5   3  14     3314.25     3566.45    109.31 o
   6   3  14     2505.93     2789.12     89.08 o
   7   3  14      529.70      531.57     28.31 o
   8   3  14     8296.56     8389.98    257.54 o
   9   3  14       68.06      117.68     20.95 o
  10   3  14      217.38      188.60     19.61 o
   0   4  14     4090.68     4512.20    162.45 o
   1   4  14     2866.37     2987.63     85.08 o
   2   4  14     2798.81     2917.25     78.46 o
   3   4  14     2432.47     2403.57     71.99 o
   4   4  14     2757.43     2856.18     99.79 o
   5   4  14     6427.22     7054.56    248.03 o
   6   4  14     8358.79     8917.38    276.44 o
   7   4  14       68.45       85.45     22.00 o
   8   4  14     1687.18     1850.41     62.73 o
   9   4  14      510.28      533.36     31.41 o
   1   5  14    13868.33    13700.02    326.88 o
   2   5  14    10338.03    10255.33    314.88 o
   3   5  14      266.99      300.96     29.99 o
   4   5  14      211.35      210.74     21.44 o
   5   5  14      203.23      236.03     18.22 o
   6   5  14     2026.12     2143.66     71.37 o
   7   5  14     2986.74     3017.58     94.03 o
   8   5  14       57.36       87.37     13.26 o
   9   5  14    11126.57    10286.55   1020.02 o
   0   6  14       71.10      108.68     19.41 o
   1   6  14     1928.49     2032.53    115.38 o
   2   6  14     2174.25     2167.66     90.59 o
   3   6  14        0.59       29.13     12.70 o
   4   6  14     3332.97     3147.23    185.28 o
   5   6  14     3517.81     3663.46    112.35 o
   6   6  14       44.18       77.51     13.04 o
   7   6  14     5329.54     5185.54    163.16 o
   8   6  14     1557.85     1594.26     73.73 o
   1   7  14      908.01      858.56     43.06 o
   2   7  14      245.67      271.26     21.12 o
   3   7  14     2721.71     2848.58     91.32 o
   4   7  14    11327.08    11887.48    360.24 o
   5   7  14     6913.79     7285.30    227.23 o
   6   7  14      498.95      569.85     33.33 o
   7   7  14     6710.49     6605.65    260.95 o
   0   8  14       53.75       74.69     22.03 o
   1   8  14     2965.47     3009.26    115.85 o
   2   8  14     2558.52     2474.50     99.61 o
   3   8  14     1590.97     1666.95     57.98 o
   4   8  14     5836.34     6115.63    191.33 o
   5   8  14     2650.31     2580.13     97.14 o
   6   8  14     1818.27     1770.83     99.13 o
   1   9  14     6073.28     6483.38    224.85 o
   2   9  14      108.31      127.72     16.15 o
   3   9  14      464.59      487.76     32.49 o
   4   9  14      593.79      572.44     61.47 o
   1   1  15     7806.46     8315.36    230.38 o
   2   1  15     1389.15     1604.65     47.36 o
   3   1  15      230.35      263.10     15.88 o
   4   1  15      299.58      361.24     18.65 o
   5   1  15     1651.31     1766.35     76.54 o
   6   1  15        1.79       25.15      9.19 o
   7   1  15    10745.07    10365.75    338.43 o
   8   1  15     6697.35     6544.95    204.73 o
   9   1  15     2618.79     2588.80     88.01 o
  10   1  15     2478.06     2425.02    124.88 o
   0   2  15    22811.33    24467.38    806.55 o
   1   2  15     3405.80     3536.98     85.87 o
   2   2  15     3247.83     3506.11     81.45 o
   3   2  15     2067.52     2139.71     54.45 o
   4   2  15     1527.73     1590.51     45.98 o
   5   2  15      120.15      140.47     13.51 o
   6   2  15     3648.71     3581.36    100.87 o
   7   2  15     1561.96     1614.72     56.82 o
   8   2  15      192.14      212.28     21.07 o
   9   2  15       35.32       79.89     13.44 o
  10   2  15      103.66       98.12     17.41 o
   1   3  15    12990.93    14014.90    296.13 o
   2   3  15    13334.71    14006.77    296.31 o
   3   3  15       17.50       73.00     14.23 o
   4   3  15     1626.55     1797.40     60.22 o
   5   3  15        7.77       50.99     16.05 o
   6   3  15    10887.96    11547.18    320.17 o
   7   3  15     3734.40     3961.02    118.95 o
   8   3  15     3768.10     3917.78    147.05 o
   9   3  15     3135.27     3233.00    182.48 o
   0   4  15    20533.29    21063.32    698.95 o
   1   4  15       56.87      136.98     16.39 o
   2   4  15      592.07      589.01     24.49 o
   3   4  15     8943.04     9447.00    245.91 o
   4   4  15     8312.23     8591.48    223.59 o
   5   4  15     8543.79     8598.69    299.60 o
   6   4  15    20797.12    21995.36    596.13 o
   7   4  15      193.16      268.92     21.48 o
   8   4  15      126.52      188.99     15.75 o
   9   4  15     1439.24     1577.82     72.86 o
   1   5  15      720.19      744.20     33.38 o
   2   5  15     5843.01     6024.09    191.33 o
   3   5  15     1499.88     1482.36     69.01 o
   4   5  15      774.28      874.34     43.96 o
   5   5  15      318.59      354.60     27.78 o
   6   5  15     6557.70     7103.75    201.89 o
   7   5  15       61.68       94.89     12.48 o
   8   5  15     8275.44     8122.43    246.53 o
   0   6  15    42486.82    40683.09   2566.48 o
   1   6  15     7621.87     7809.83    295.13 o
   2   6  15     3935.39     3120.84    183.21 o
   3   6  15     2615.40     2628.84    104.60 o
   4   6  15     1090.88     1175.75     54.49 o
   5   6  15     3286.36     3346.27    125.20 o
   6   6  15     5229.31     5504.67    171.73 o
   7   6  15     5533.58     5557.69    193.01 o
   1   7  15     1085.23     1212.22     50.40 o
   2   7  15     6300.05     6776.32    212.27 o
   3   7  15     3528.79     3633.66    120.51 o
   4   7  15     1900.04     2011.12     80.76 o
   5   7  15     2772.03     2869.41    107.45 o
   6   7  15     5254.53     5291.12    184.36 o
   7   7  15      930.48      920.14     99.89 o
   0   8  15     6681.73     7517.43    368.56 o
   1   8  15        6.05       53.52     13.22 o
   2   8  15     1566.95     1550.57     58.27 o
   3   8  15     2376.25     2559.63     86.65 o
   4   8  15      997.95     1119.08     48.79 o
   5   8  15    12169.08    11532.29    443.60 o
   1   9  15     5480.20     5341.89    185.51 o
   2   9  15     6815.47     6414.85    285.43 o
   0   0  16    33694.81    36275.22   2381.98 o
   1   0  16     4191.97     4506.30    186.32 o
   2   0  16      301.75      375.46     41.87 o
   3   0  16     5667.12     5775.53    221.76 o
   4   0  16     9137.97     9992.26    343.32 o
   5   0  16     4913.40     4777.72    196.03 o
   6   0  16    32761.79    31006.52   1850.59 o
   7   0  16    10469.18     9862.41    493.92 o
   8   0  16       47.19      103.47     20.31 o
   9   0  16     5749.60     5622.60    223.55 o
   1   1  16    21494.53    22355.46    557.58 o
   2   1  16    21033.76    21671.71    506.71 o
   3   1  16      884.23      932.10     42.61 o
   4   1  16     2633.53     2768.18     80.94 o
   5   1  16     3997.03     4334.81    157.32 o
   6   1  16     7752.65     7726.74    218.46 o
   7   1  16     1236.95     1240.71     50.05 o
   8   1  16     8621.47     8504.39    259.72 o
   9   1  16     1552.57     1472.37     55.61 o
   0   2  16    58730.43    60559.43   1766.08 o
   1   2  16     7533.94     8100.82    183.95 o
   2   2  16      254.65      303.19     14.91 o
   3   2  16    12734.53    12980.83    262.86 o
   4   2  16      185.20      243.28     14.48 o
   5   2  16     6909.42     7169.54    187.95 o
   6   2  16     7966.32     8207.58    252.96 o
   7   2  16    19485.46    19418.37    590.18 o
   8   2  16     7215.25     7662.67    262.59 o
   9   2  16       28.81       40.17     10.28 o
   1   3  16      346.94      420.53     19.38 o
   2   3  16     5112.81     5509.13    122.79 o
   3   3  16      932.60     1036.39     33.12 o
   4   3  16     4342.27     4441.60    113.77 o
   5   3  16     7233.11     7433.45    211.02 o
   6   3  16     3904.72     4317.25    127.99 o
   7   3  16     4971.20     5169.56    149.15 o
   8   3  16     7742.61     8015.27    246.78 o
   9   3  16      144.48      141.01     17.12 o
   0   4  16    10167.03    10748.42    364.93 o
   1   4  16     1834.00     1970.32     53.06 o
   2   4  16     1702.30     1689.96     57.99 o
   3   4  16     4042.24     4456.56    113.54 o
   4   4  16      524.53      560.01     25.73 o
   5   4  16     1354.64     1484.90     52.68 o
   6   4  16     5489.78     5720.21    164.64 o
   7   4  16     1202.91     1283.81     45.86 o
   8   4  16      936.75      940.11     38.96 o
   1   5  16     8380.07     8835.49    229.36 o
   2   5  16     8121.02     8308.43    217.69 o
   3   5  16      188.29      266.23     20.62 o
   4   5  16     2444.97     2687.47     84.50 o
   5   5  16       74.76       87.07     13.97 o
   6   5  16     1703.59     1834.51     60.65 o
   7   5  16     5167.51     5037.85    143.86 o
   8   5  16      360.64      433.95     33.63 o
   0   6  16     2258.83     2570.74    137.07 o
   1   6  16       27.17       52.18     11.71 o
   2   6  16     4780.90     4974.54    145.88 o
   3   6  16        2.36       51.51     12.45 o
   4   6  16      185.10      242.32     22.18 o
   5   6  16     4237.53     4393.31    157.43 o
   6   6  16     1852.26     1970.09     77.13 o
   7   6  16        3.74       33.77     10.82 o
   1   7  16     8900.04     9635.21    293.37 o
   2   7  16      205.04      291.38     21.69 o
   3   7  16    12256.32    12103.47    406.95 o
   4   7  16     8102.65     8356.35    283.52 o
   5   7  16      581.46      688.09     34.84 o
   6   7  16     1738.22     1589.34     84.95 o
   0   8  16     1814.78     1881.66    106.31 o
   1   8  16     1400.62     1560.37     69.32 o
   2   8  16     2064.31     2044.09     70.83 o
   3   8  16      250.41      243.41     19.39 o
   4   8  16     2671.54     2641.99    110.49 o
   1   1  17      932.71      942.59     34.30 o
   2   1  17     1146.00     1079.83     67.58 o
   3   1  17      907.82     1044.85     33.10 o
   4   1  17     2755.86     2848.60     78.76 o
   5   1  17     2871.89     2917.57     98.76 o
   6   1  17        7.26       52.78      9.94 o
   7   1  17     7916.17     8098.65    247.50 o
   8   1  17     1586.70     1692.33     67.81 o
   9   1  17     3300.99     3466.11    183.45 o
   0   2  17     7819.30     7999.24    245.31 o
   1   2  17     1485.45     1570.65     41.51 o
   2   2  17        0.99       38.68      9.31 o
   3   2  17     9023.99     9365.46    212.76 o
   4   2  17      119.46      114.61     11.77 o
   5   2  17     5586.47     5740.11    152.27 o
   6   2  17       30.55       47.68     10.46 o
   7   2  17     8452.67     8078.63    272.46 o
   8   2  17      226.57      271.65     21.02 o
   9   2  17      457.76      507.13     59.55 o
   1   3  17    26874.91    27783.04    646.21 o
   2   3  17     1785.23     1923.10     48.84 o
   3   3  17    12240.40    13027.34    292.17 o
   4   3  17     3023.08     3323.80     87.57 o
   5   3  17      306.88      310.81     20.90 o
   6   3  17      988.44      971.84     38.05 o
   7   3  17        3.45       32.57      9.35 o
   8   3  17        9.43       29.07      8.49 o
   0   4  17     2314.91     2574.13     99.23 o
   1   4  17      488.67      539.30     21.51 o
   2   4  17     1461.91     1596.51     56.00 o
   3   4  17     5517.74     5959.43    156.77 o
   4   4  17      277.81      292.31     19.68 o
   5   4  17       15.93       51.66      9.90 o
   6   4  17     4392.57     4575.37    123.18 o
   7   4  17     7064.23     6703.76    187.40 o
   8   4  17     1477.55     1363.54     80.76 o
   1   5  17     5396.70     5702.09    151.76 o
   2   5  17     2030.03     2045.78     62.95 o
   3   5  17     6043.82     6241.36    177.81 o
   4   5  17     7972.74     8219.54    229.48 o
   5   5  17    11324.08    12321.60    369.37 o
   6   5  17      413.05      516.86     26.06 o
   7   5  17     2742.44     2551.25     93.36 o
   0   6  17    14271.92    15588.79    601.41 o
   1   6  17     1445.00     1599.55     60.31 o
   2   6  17      110.48      138.46     13.95 o
   3   6  17    14094.23    15545.54    518.38 o
   4   6  17      913.50     1015.35     46.31 o
   5   6  17     9607.39    10020.40    337.34 o
   6   6  17      646.14      712.20     34.43 o
   1   7  17      640.84      734.30     34.03 o
   2   7  17     2652.44     2707.77     90.76 o
   3   7  17     1517.20     1700.06     67.54 o
   4   7  17     8391.02     8268.61    279.72 o
   5   7  17     3210.57     3154.51    129.35 o
   0   8  17     8933.42     8610.53    412.87 o
   1   8  17      799.76      864.98     40.03 o
   2   8  17     2989.61     2926.98    133.44 o
   3   8  17     2353.33     2142.30    110.70 o
   0   0  18     7973.32     5787.34    287.28 o
   1   0  18      652.48      581.84     37.43 o
   2   0  18    30963.36    31514.09   1195.92 o
   3   0  18     2194.21     2280.59     90.95 o
   4   0  18      657.48      624.22     69.87 o
   5   0  18     2854.53     2701.32    120.43 o
   6   0  18     3323.04     3414.14    179.16 o
   7   0  18     2100.68     2148.36    119.32 o
   8   0  18     2790.53     2687.35    141.19 o
   1   1  18    12148.86    11867.52    444.66 o
   2   1  18     5011.51     5028.47    135.53 o
   3   1  18     4388.44     4314.90    135.28 o
   4   1  18    22305.29    21833.32    616.30 o
   5   1  18     1854.26     1979.22     59.76 o
   6   1  18      399.47      454.65     23.00 o
   7   1  18      210.81      272.89     18.91 o
   8   1  18       18.85       39.03     10.24 o
   0   2  18      827.00      818.03     36.44 o
   1   2  18     2467.95     2477.26     63.61 o
   2   2  18     3869.30     3859.06     93.76 o
   3   2  18    10241.91    10825.70    259.24 o
   4   2  18     9342.49    10142.63    243.34 o
   5   2  18     7178.05     7324.25    190.58 o
   6   2  18     3475.99     3359.37    110.10 o
   7   2  18     5828.35     5580.04    245.10 o
   8   2  18     9747.03     9379.19    377.42 o
   1   3  18       47.64       73.26      7.97 o
   2   3  18     2659.12     2730.12     65.02 o
   3   3  18      686.63      886.68     30.43 o
   4   3  18    19959.26    20051.01    468.85 o
   5   3  18     5317.30     5636.31    176.74 o
   6   3  18      763.22      714.97     32.67 o
   7   3  18     8398.35     7885.43    239.48 o
   0   4  18     7703.42     7945.34    272.70 o
   1   4  18      176.98      220.21     14.21 o
   2   4  18     9721.08    10337.28    247.68 o
   3   4  18     2007.29     2116.56     59.00 o
   4   4  18       10.22      100.60     13.34 o
   5   4  18      578.88      592.46     24.54 o
   6   4  18     7839.01     7304.59    187.71 o
   7   4  18      466.99      520.66     24.94 o
   1   5  18     7072.76     7205.63    187.25 o
   2   5  18     6585.92     7069.64    198.72 o
   3   5  18        0.53       44.92     15.00 o
   4   5  18     1188.23     1167.67     41.60 o
   5   5  18      725.42      826.43     34.74 o
   6   5  18      260.53      264.87     22.11 o
   0   6  18     6058.92     5905.89    237.62 o
   1   6  18       72.71       98.36     12.66 o
   2   6  18       20.24       66.07     11.08 o
   3   6  18       45.19       79.30     12.47 o
   4   6  18       74.38       76.04     11.85 o
   5   6  18      154.31      179.36     17.74 o
   1   7  18     9015.94     9005.90    271.25 o
   2   7  18     1080.16     1076.34     46.20 o
   3   7  18     5890.15     5829.47    199.51 o
   4   7  18      640.16      563.26     38.39 o
   0   8  18     9211.25     8392.63    560.92 o
   1   8  18      342.28      307.65     39.39 o
   1   1  19     8756.65     8789.61    263.09 o
   2   1  19      141.12      165.72     12.10 o
   3   1  19      175.42      192.53     13.59 o
   4   1  19     2503.02     2471.46     67.34 o
   5   1  19      684.33      746.23     31.08 o
   6   1  19      143.06      164.79     21.09 o
   7   1  19     9225.54     9310.66    363.76 o
   8   1  19        3.67       46.10     24.97 o
   0   2  19     1053.19      968.94     46.06 o
   1   2  19     1452.12     1631.50     47.86 o
   2   2  19     5331.14     5549.46    129.52 o
   3   2  19     4291.50     4400.78     99.81 o
   4   2  19     1887.20     2057.38     57.31 o
   5   2  19     2444.87     2416.36     69.68 o
   6   2  19     1254.67     1221.02     53.12 o
   7   2  19       66.95       56.49      9.83 o
   1   3  19     5806.33     5790.26    127.53 o
   2   3  19     1522.29     1684.05     41.49 o
   3   3  19      584.54      653.06     26.77 o
   4   3  19     3811.55     3831.20    113.37 o
   5   3  19      295.61      338.61     20.77 o
   6   3  19      999.95     1006.05     39.86 o
   7   3  19      562.11      538.69     25.12 o
   0   4  19     2433.00     2575.70    111.74 o
   1   4  19      752.66      844.53     27.17 o
   2   4  19     8864.54     9327.07    223.48 o
   3   4  19      580.01      567.88     23.96 o
   4   4  19     2952.55     2931.96     88.00 o
   5   4  19     1897.36     1768.98     56.38 o
   6   4  19     2008.05     1912.37     60.77 o
   1   5  19       30.43       51.97      8.66 o
   2   5  19     1453.53     1530.69     51.18 o
   3   5  19     1673.71     1634.13     53.31 o
   4   5  19    15636.57    14857.81    401.64 o
   5   5  19      188.38      179.61     13.88 o
   6   5  19       76.51      151.76     34.58 o
   0   6  19      553.86      540.38     34.41 o
   1   6  19     1309.63     1321.36     45.35 o
   2   6  19    10198.55    10018.09    300.14 o
   3   6  19     9987.24     9554.29    320.53 o
   4   6  19     6666.03     6115.26    207.91 o
   1   7  19       34.74       53.58     12.73 o
   2   7  19     1703.43     1631.46     86.25 o
   0   0  20     2638.23     2702.40    151.59 o
   1   0  20     4408.05     4368.11    139.82 o
   2   0  20    12371.82    12654.11    380.73 o
   3   0  20     6403.07     6664.52    206.51 o
   4   0  20    12392.00    12084.92    405.06 o
   5   0  20     3989.90     4049.64    143.77 o
   6   0  20     3574.16     3488.65    143.35 o
   7   0  20     3445.97     3209.91    232.43 o
   1   1  20        7.43       37.82      6.84 o
   2   1  20     5022.48     5318.90    118.43 o
   3   1  20        0.33       25.14      7.17 o
   4   1  20    20382.03    20191.95    504.28 o
   5   1  20      700.11      819.65     32.02 o
   6   1  20      737.57      751.65     53.15 o
   7   1  20        3.77       20.49      9.98 o
   0   2  20     8324.41     8491.73    236.31 o
   1   2  20      221.77      300.89     14.76 o
   2   2  20    22779.38    23168.74    509.54 o
   3   2  20     6902.73     7045.77    171.54 o
   4   2  20     4089.95     4095.75    119.16 o
   5   2  20     3059.42     3071.70    112.17 o
   6   2  20       92.77      158.45     15.79 o
   1   3  20     4897.86     5023.41    111.42 o
   2   3  20     4695.91     4427.45    108.91 o
   3   3  20       19.34       42.33      8.05 o
   4   3  20    14271.58    14294.64    424.87 o
   5   3  20        0.40       36.75      8.38 o
   6   3  20      144.14       99.19     10.08 o
   0   4  20     1645.63     1665.07     59.31 o
   1   4  20     1287.14     1338.57     37.14 o
   2   4  20      733.51      812.28     27.37 o
   3   4  20       43.71       62.25      9.16 o
   4   4  20     3519.04     3360.19    107.65 o
   5   4  20      832.30      755.23     31.11 o
   1   5  20     4246.93     4157.73    119.78 o
   2   5  20     4698.69     4349.25    170.96 o
   3   5  20     1612.78     1465.28     63.43 o
   4   5  20     2696.80     2416.61     87.82 o
   0   6  20    11014.98     9157.25    408.41 o
   1   6  20      162.69      154.17     13.16 o
   2   6  20     2024.32     1900.04     70.96 o
   3   6  20      730.47      645.34     42.64 o
   1   1  21     6873.77     6727.47    146.63 o
   2   1  21      251.31      326.80     14.86 o
   3   1  21     1316.99     1303.52     34.82 o
   4   1  21      564.79      626.43     22.69 o
   5   1  21      870.53      913.86     30.39 o
   6   1  21      506.28      502.81     27.02 o
   0   2  21      663.25      626.06     32.12 o
   1   2  21        4.23       36.38      6.19 o
   2   2  21     4595.44     4580.37    102.27 o
   3   2  21       51.26       71.05      8.63 o
   4   2  21     1088.24     1106.41     38.61 o
   5   2  21       38.92       55.41     10.39 o
   1   3  21       19.60       34.19      6.37 o
   2   3  21      742.66      749.38     27.55 o
   3   3  21      130.36      152.05     12.78 o
   4   3  21     3393.22     3140.96    100.84 o
   5   3  21     4365.00     4078.65    142.38 o
   0   4  21      103.84      135.59     22.17 o
   1   4  21     7050.49     6241.78    146.42 o
   2   4  21     4505.13     4235.78    111.75 o
   3   4  21     6350.49     5815.97    180.12 o
   4   4  21     2398.84     1925.72     65.60 o
   1   5  21     5642.79     5088.07    131.47 o
   2   5  21     3038.33     2695.76     79.02 o
   3   5  21     1844.94     1561.73    121.02 o
   0   0  22     3541.12     3308.06    138.62 o
   1   0  22     6515.99     5908.88    165.73 o
   2   0  22     2197.19     2133.95     65.85 o
   3   0  22    10846.15     9681.42    325.11 o
   4   0  22      156.26      161.79     14.97 o
   5   0  22     6298.25     6070.20    416.85 o
   1   1  22     5951.09     5504.93    114.46 o
   2   1  22     3767.11     3626.75     81.69 o
   3   1  22      383.27      350.49     15.52 o
   4   1  22     4350.69     3872.03    102.45 o
   5   1  22     8199.09     8080.63    370.63 o
   0   2  22     4719.83     4311.64    135.71 o
   1   2  22     3322.20     3066.58     66.80 o
   2   2  22     4613.91     4453.61    108.28 o
   3   2  22     1771.74     1665.17     45.45 o
   4   2  22     1201.02     1078.03     34.63 o
   1   3  22    14672.11    13439.73    315.12 o
   2   3  22     4391.50     4183.77    110.65 o
   3   3  22      622.11      627.70     24.85 o
   4   3  22     3597.07     3358.27    138.08 o
   0   4  22     5951.71     4793.30    222.92 o
   1   4  22     2150.75     2073.40     76.79 o
   2   4  22     2525.32     2200.01     93.84 o
   3   4  22     1642.49     1550.89     84.22 o
   1   1  23     4776.93     4327.19     94.70 o
   2   1  23       86.94      122.28      9.16 o
   3   1  23     1242.10      990.47     36.73 o
   0   2  23     3043.26     2599.92     84.18 o
   1   2  23       46.08       53.72      6.44 o
   2   2  23      803.89      754.92     29.13 o
   3   2  23      302.98      336.03     22.85 o
   1   3  23       74.85       64.79      9.28 o
   2   3  23      111.03      173.23     27.70 o
   1   0  24    11249.68     9455.80    446.86 o
   1   1  24      677.61      537.87     71.08 o
 
