# Supplementary material for: Crystal structures of three N-ar­yl-2,2,2-tri­bromo­acetamides
Source: Acta Crystallogr E Crystallogr Commun. 2015 Aug 22;71(Pt 9):1048–53. doi: 10.1107/S2056989015015248 (PMC4555380; doi:10.1107/S2056989015015248)
Supplement: Supplementary file 4 [file e-71-01048-IIIsup4.hkl]

#
# h,k,l, Fc-squared, Fo-squared, sigma(Fo-squared) and status flag
#
data_III
_shelx_title ' tba3 in P2(1)/c'
_shelx_refln_list_code          4
_shelx_F_calc_maximum      301.98
_exptl_crystal_F_000       728.00
_reflns_d_resolution_high  0.8558
 
loop_
 _symmetry_equiv_pos_as_xyz
 'x, y, z'
 '-x, y+1/2, -z+1/2'
 '-x, -y, -z'
 'x, -y-1/2, z-1/2'
 
_cell_length_a    16.9830
_cell_length_b     6.1095
_cell_length_c    10.1508
_cell_angle_alpha  90.000
_cell_angle_beta  100.485
_cell_angle_gamma  90.000
 
_shelx_F_squared_multiplier     1.000
 
loop_
 _refln_index_h
 _refln_index_k
 _refln_index_l
 _refln_F_squared_calc
 _refln_F_squared_meas
 _refln_F_squared_sigma
 _refln_observed_status
   2   0   0        4.04       -3.61      3.61 o
   3   0   0    21203.62    18943.15    994.72 o
   5   0   0     3609.84     5605.56    304.18 o
   6   0   0     1207.83     1297.69     78.01 o
   7   0   0     2669.26     2989.11    167.86 o
   8   0   0      966.25     1172.33     73.59 o
   9   0   0     7431.00     8588.24    969.35 o
  10   0   0    25851.91    25711.44   1823.94 o
  11   0   0    28957.41    29062.09   1520.15 o
  12   0   0      268.82      269.59     17.84 o
  13   0   0      230.09      245.61     17.09 o
  14   0   0      222.73      243.32     25.16 o
  15   0   0       62.68       87.34     13.71 o
  16   0   0     1677.99     1793.83     69.56 o
  17   0   0     3306.54     3751.80    142.10 o
  18   0   0     6041.41     6741.01    290.59 o
  19   0   0     4174.48     4070.54    196.43 o
   1   1   0     2052.13     1296.50     71.18 o
   2   1   0     2791.18     3634.65    121.62 o
   3   1   0     2680.22     3141.37     97.38 o
   4   1   0       80.21       83.88      4.70 o
   5   1   0      889.64     1063.18     92.75 o
   6   1   0    12655.27    12732.52    797.64 o
   7   1   0     9796.78    10633.14    462.54 o
   8   1   0     4851.28     5464.38    211.29 o
   9   1   0      144.10      158.12      7.63 o
  10   1   0     8170.79     8381.52    279.73 o
  11   1   0     9258.54     9379.33    284.69 o
  12   1   0     2658.37     2826.79     75.82 o
  13   1   0      125.46      136.56      6.43 o
  14   1   0     4394.13     4794.95    147.63 o
  15   1   0      961.11     1079.32     32.77 o
  16   1   0      222.02      266.65     10.79 o
  17   1   0     4568.52     5129.42    144.94 o
  18   1   0     1376.23     1534.63     48.42 o
  19   1   0      456.62      446.09     17.02 o
   2   2   0     1207.24     1573.11    118.37 o
   3   2   0     2235.20     1543.89     90.58 o
   4   2   0     4082.68     4175.90    159.83 o
   5   2   0     2681.57     3026.56    131.06 o
   6   2   0        7.54       32.58      8.96 o
   7   2   0      934.38      953.65     32.02 o
   8   2   0     7259.97     6976.67    185.17 o
   9   2   0     6363.92     6660.08    176.82 o
  10   2   0     6329.19     6715.20    205.48 o
  11   2   0     1927.88     2062.28     60.44 o
  12   2   0      689.36      781.06     24.77 o
  13   2   0      255.10      286.15     11.14 o
  14   2   0      207.88      213.39      8.96 o
  15   2   0      563.89      633.70     22.15 o
  16   2   0      761.97      873.22     26.96 o
  17   2   0      857.30      947.08     31.13 o
  18   2   0     2110.04     2213.17     75.53 o
   4   3   0      182.14      208.04      9.73 o
   5   3   0     3533.11     3807.39    108.38 o
   6   3   0     3771.17     3386.27     90.84 o
   7   3   0    19601.33    19803.16    600.23 o
   8   3   0     8665.56     9029.45    275.66 o
   9   3   0       49.40       74.56      7.51 o
  10   3   0     7944.08     8211.23    331.92 o
  11   3   0    13267.50    13604.83    507.14 o
  12   3   0     5380.75     4176.94    317.58 o
  13   3   0        5.90       15.52      4.51 o
  14   3   0     1245.80     1460.66     52.09 o
  15   3   0       32.87       65.45      6.55 o
  16   3   0     1918.48     2103.96     72.49 o
  17   3   0     3224.09     3228.12    108.65 o
   0   4   0    11860.60    12278.07    531.30 o
   1   4   0    10546.36    11201.48    343.41 o
   2   4   0     1985.19     2224.42     70.06 o
   3   4   0    12481.44    12727.25    334.31 o
   4   4   0    18031.71    18009.72    505.89 o
   5   4   0      796.37      853.85     25.20 o
   6   4   0     2236.62     2354.58     68.27 o
   7   4   0    11103.81    12283.95    410.45 o
   8   4   0     5258.97     5957.34    202.06 o
   9   4   0       46.78       70.64      8.42 o
  10   4   0     1672.60     1782.16    101.31 o
  11   4   0      347.03      360.65     18.92 o
  12   4   0      282.45      327.13     17.38 o
  13   4   0       66.53      102.01      8.42 o
  14   4   0        0.21       29.86      4.67 o
  15   4   0        2.73       15.64      3.85 o
  16   4   0        8.28       29.66      6.63 o
   1   5   0      985.24     1028.57     36.64 o
   2   5   0    11359.97    12579.20    385.42 o
   3   5   0     7290.80     7491.09    301.95 o
   4   5   0     5258.51     5643.97    191.89 o
   5   5   0      177.00      224.78     11.95 o
   6   5   0       79.14      123.62      8.17 o
   7   5   0        1.79       19.32      6.59 o
   8   5   0      177.26      220.44     12.49 o
   9   5   0      861.86      920.66     35.65 o
  10   5   0      547.14      642.70     29.42 o
  11   5   0      499.22      559.22     25.92 o
  12   5   0      142.21      163.18     10.77 o
  13   5   0     4367.33     4113.99    179.05 o
   0   6   0     2786.87     2966.09    160.00 o
   1   6   0      286.45      401.30     22.33 o
   2   6   0      565.59      634.20     28.86 o
   3   6   0      504.19      562.52     26.15 o
   4   6   0      412.48      423.75     24.63 o
   5   6   0      606.08      641.71     34.10 o
   6   6   0     1774.40     1915.17    106.16 o
   7   6   0      249.89      258.13     19.90 o
   8   6   0     2133.49     1978.40    109.73 o
   9   6   0     6434.61     5782.00    307.76 o
   1   7   0      590.40      758.97     53.67 o
   2   7   0      160.89      176.84     19.49 o
 -19   1   1     2952.93     3070.16    103.55 o
 -18   1   1      415.44      481.32     16.37 o
 -17   1   1       85.11       90.95      6.57 o
 -16   1   1     1017.79     1124.55     36.73 o
 -15   1   1     1175.35     1297.26     39.00 o
 -14   1   1    11230.03    11405.72    299.49 o
 -13   1   1    15419.55    16368.42    430.12 o
 -12   1   1    11545.84    12420.31    349.70 o
 -11   1   1      215.29      262.51     11.61 o
 -10   1   1    11365.64    11130.29    338.23 o
  -9   1   1    11435.40    10617.52    300.16 o
  -8   1   1     4556.79     3903.78    234.94 o
  -7   1   1     2467.80     2250.36    106.46 o
  -6   1   1     4563.96     4511.53    307.33 o
  -5   1   1     8334.55     9354.35    325.73 o
  -4   1   1     6965.47     8429.59    257.08 o
  -3   1   1     4042.68     4891.04    149.67 o
  -2   1   1      426.03      558.65     17.87 o
  -1   1   1     1779.63     2153.31     80.66 o
   0   1   1     6052.67     6507.22    242.51 o
   1   1   1     4646.16     5006.77    245.54 o
   2   1   1       31.34       67.19      3.81 o
   3   1   1       18.95       70.56      5.86 o
   4   1   1    41003.82    41574.38   1779.25 o
   6   1   1    18516.96    17006.58    732.01 o
   7   1   1       17.85       61.34     14.38 o
   8   1   1    11616.81    11333.80    598.65 o
   9   1   1    15614.67    14619.97    484.83 o
  10   1   1     6103.53     6082.89    185.54 o
  11   1   1      143.27      165.13      8.11 o
  12   1   1      116.46      156.03      6.70 o
  13   1   1       46.24       64.91      5.15 o
  14   1   1     2650.59     2958.39     91.78 o
  15   1   1    12401.95    13515.53    425.21 o
  16   1   1     3901.36     4313.30    122.57 o
  17   1   1      569.61      597.49     20.37 o
  18   1   1      884.28      935.31     30.25 o
 -18   2   1      660.67      614.87     22.91 o
 -17   2   1     1530.98     1600.82     43.95 o
 -16   2   1      485.86      553.76     17.05 o
 -15   2   1      108.37      129.59      6.19 o
 -14   2   1      811.87      862.51     25.38 o
 -13   2   1     9530.59    10585.14    279.36 o
 -12   2   1     9755.41    10773.68    284.47 o
 -11   2   1     1788.58     2013.12     63.93 o
 -10   2   1     1476.20     1541.72     52.99 o
  -9   2   1     7980.53     7361.02    224.53 o
  -8   2   1     1079.77     1073.21     30.98 o
  -7   2   1    10835.91     9813.09    471.69 o
  -6   2   1    28224.33    24321.31   1132.64 o
  -5   2   1    12540.63    13158.96    692.31 o
  -4   2   1      914.61      952.49     76.84 o
  -3   2   1    39237.86    37556.03   2429.14 o
  -1   2   1    29039.67    35365.52   4800.56 o
   0   2   1      119.86      248.46     18.21 o
   1   2   1    18290.83    21827.49   3126.39 o
   2   2   1    11307.16     8125.44    434.04 o
   3   2   1      207.58      279.34     17.86 o
   4   2   1     3809.24     3271.69    202.10 o
   5   2   1     6098.07     5404.81    290.81 o
   6   2   1      224.48      222.05     14.26 o
   7   2   1     4866.03     4783.85    173.59 o
   8   2   1     6137.32     5973.72    158.75 o
   9   2   1     4942.08     5057.35    143.81 o
  10   2   1     1988.16     2153.85     62.90 o
  11   2   1      506.39      563.89     19.97 o
  12   2   1      500.60      582.37     25.42 o
  13   2   1      578.35      709.27     24.49 o
  14   2   1      749.23      852.57     31.69 o
  15   2   1     3608.73     4051.34    124.84 o
  16   2   1     5781.75     6338.22    193.74 o
  17   2   1     4592.11     4857.77    148.71 o
  18   2   1       76.86       78.02     10.10 o
 -17   3   1     5457.45     5327.76    178.50 o
 -16   3   1     3565.40     3719.75    126.21 o
 -15   3   1     1415.50     1527.97     45.62 o
 -14   3   1      657.72      747.65     24.21 o
 -13   3   1      410.92      467.18     16.56 o
 -12   3   1     3583.12     3638.54    124.46 o
 -11   3   1      636.33      621.96     21.05 o
 -10   3   1      504.89      573.17     19.73 o
  -9   3   1     2015.76     2103.93     62.19 o
  -8   3   1      159.88      172.68     10.09 o
  -7   3   1      386.54      430.14     15.52 o
  -6   3   1     2941.33     3157.18     84.97 o
  -5   3   1     2135.99     2082.43     53.98 o
  -4   3   1     7895.27     7337.91    247.32 o
  -3   3   1     7867.99     8842.80    578.15 o
  -2   3   1      246.04      331.22     34.94 o
  -1   3   1     2914.26     4928.31    384.71 o
   0   3   1     2929.84     3646.43    275.72 o
   1   3   1     9621.01    10177.81    760.76 o
   2   3   1     6122.04     4922.54    373.88 o
   3   3   1     1301.91     1488.15     80.38 o
   4   3   1     2500.03     2549.53     96.89 o
   5   3   1     3833.26     3855.31    118.35 o
   6   3   1       19.82       66.50      5.12 o
   7   3   1     3569.13     3695.99    114.66 o
   8   3   1     3144.03     3179.79     99.25 o
   9   3   1     3373.40     3724.70    107.05 o
  10   3   1        3.32       36.69      5.65 o
  11   3   1     3055.09     3222.18    123.32 o
  12   3   1    10714.26    10926.60    478.35 o
  13   3   1     6702.06     7344.26    275.08 o
  14   3   1      377.52      443.36     16.58 o
  15   3   1      963.55     1044.48     34.17 o
  16   3   1      808.96      844.98     27.84 o
  17   3   1       35.27       51.61      7.28 o
 -16   4   1     1194.47     1082.59     60.22 o
 -15   4   1      450.22      502.93     22.24 o
 -14   4   1        0.48       10.40      4.55 o
 -13   4   1     1574.61     1827.07     72.43 o
 -12   4   1     4937.94     5153.86    177.67 o
 -11   4   1     6303.54     5834.21    255.44 o
 -10   4   1     5487.54     5315.30    181.14 o
  -9   4   1     1027.53     1075.48     37.15 o
  -8   4   1      175.32      207.56     10.27 o
  -7   4   1       27.57       50.52      6.98 o
  -6   4   1      270.96      344.56     12.18 o
  -5   4   1       36.06       71.55      5.28 o
  -4   4   1     2049.15     2254.02     61.87 o
  -3   4   1     9548.29    10127.90    285.60 o
  -2   4   1     6048.43     6360.63    182.02 o
  -1   4   1     2713.57     2953.73     86.99 o
   0   4   1     1053.44     1144.83     35.65 o
   1   4   1      392.82      431.05     17.61 o
   2   4   1     1979.46     2188.30     76.85 o
   3   4   1     2902.62     3198.64    110.13 o
   4   4   1      285.58      332.29     12.37 o
   5   4   1      860.38      957.55     30.06 o
   6   4   1     7850.70     8496.12    259.44 o
   7   4   1    11425.00    11966.05    399.74 o
   8   4   1     9218.46     9625.28    321.43 o
   9   4   1     1390.27     1445.56     68.60 o
  10   4   1      252.86      269.36     20.15 o
  11   4   1       85.31      105.94     12.21 o
  12   4   1       81.07      106.54      8.81 o
  13   4   1     1327.52     1549.40     61.52 o
  14   4   1       46.01       66.68      6.36 o
  15   4   1      740.80      741.12     42.74 o
 -14   5   1     1527.87     1393.76    108.99 o
 -13   5   1     4561.47     4379.04    190.72 o
 -12   5   1     1005.35     1087.33     50.98 o
 -11   5   1      648.91      661.60     33.88 o
 -10   5   1     1743.50     1900.34     87.09 o
  -9   5   1     1531.13     1669.05     77.79 o
  -8   5   1      381.44      399.61     17.93 o
  -7   5   1     1211.33     1303.71     55.20 o
  -6   5   1      804.15      835.38     29.71 o
  -5   5   1      238.68      283.08     12.28 o
  -4   5   1     3170.33     3163.47     99.46 o
  -3   5   1      719.16      705.80     25.05 o
  -2   5   1      201.65      222.06     11.75 o
  -1   5   1     6227.93     6458.62    218.50 o
   0   5   1      179.38      199.26     13.78 o
   1   5   1     2540.40     2967.06    105.83 o
   2   5   1      956.54     1084.91     53.81 o
   3   5   1      110.31      148.08     15.72 o
   4   5   1      281.03      327.42     17.67 o
   5   5   1     6756.80     6774.10    295.77 o
   6   5   1     4080.38     4262.42    165.75 o
   7   5   1       84.79       98.67     10.73 o
   8   5   1     4778.58     4909.42    166.94 o
   9   5   1     6425.48     6341.56    279.10 o
  10   5   1     1244.06     1351.16     55.18 o
  11   5   1     2476.96     2744.31    105.81 o
  12   5   1     3305.51     3435.66    130.54 o
  13   5   1      354.45      388.65     25.46 o
 -10   6   1     6083.37     5574.30    419.35 o
  -9   6   1    10712.00     8277.37    620.73 o
  -8   6   1     2329.18     2141.52    167.45 o
  -7   6   1      765.75      827.88     70.73 o
  -6   6   1     6899.87     6733.30    293.47 o
  -5   6   1     6896.13     7032.99    308.15 o
  -4   6   1     1348.69     1360.39     67.75 o
  -3   6   1     1390.79     1475.28     65.95 o
  -2   6   1     2210.48     2367.76     98.76 o
  -1   6   1      231.69      296.95     20.04 o
   0   6   1     1094.67     1209.21     69.60 o
   1   6   1    11627.38    12481.08    473.83 o
   2   6   1    11504.32    12026.19    450.98 o
   3   6   1      128.04      134.25      9.61 o
   4   6   1     1401.92     1500.03     71.13 o
   5   6   1     4410.04     4172.61    183.83 o
   6   6   1     5396.96     5314.51    283.51 o
   7   6   1     1444.13     1374.42     63.47 o
   8   6   1      386.73      346.05     19.44 o
   9   6   1       82.08       85.61     12.31 o
  -3   7   1     3317.01     2960.02    224.47 o
  -2   7   1       16.22       57.20     20.57 o
  -1   7   1     2137.32     2306.87    121.28 o
   0   7   1     5718.22     6380.58    283.14 o
   1   7   1     2893.57     3545.92    389.04 o
   2   7   1      590.94      933.26    117.65 o
 -19   0   2     2773.59     2877.79    125.84 o
 -18   0   2     2436.11     2788.73    122.51 o
 -17   0   2     1253.02     1438.59     65.55 o
 -16   0   2     3140.32     3376.91    211.88 o
 -14   0   2    14307.70    15058.24    793.12 o
 -13   0   2     3477.72     3959.89    212.06 o
 -12   0   2      734.42      704.57     40.53 o
 -11   0   2     3642.68     3177.74    178.88 o
 -10   0   2      460.85      413.81     18.24 o
  -9   0   2     2665.94     1960.11     78.88 o
  -6   0   2     4222.57     3977.08    218.41 o
  -4   0   2    91190.05    64809.41   8507.97 o
  -3   0   2    36732.95    44750.91   2348.23 o
  -2   0   2     2822.84     2253.59    117.77 o
  -1   0   2     3219.13     3122.82    193.02 o
   0   0   2     1036.12     1010.54    127.39 o
   1   0   2     1264.24     1439.39    161.68 o
   2   0   2     1787.39     2298.83     98.03 o
   3   0   2    57290.07    61053.54   2255.83 o
   5   0   2    15493.80    10637.59    799.73 o
   7   0   2     4148.59     2516.84    202.82 o
   8   0   2     5342.34     4963.68    387.60 o
   9   0   2     7198.17     7342.98    910.89 o
  10   0   2     8853.99     8691.71    553.60 o
  11   0   2      519.97      531.00     31.38 o
  12   0   2     2551.55     2703.83    136.43 o
  13   0   2    10006.76    10061.22    431.58 o
  14   0   2     8057.80     9040.06    388.52 o
  15   0   2     7585.33     8102.59    348.66 o
  16   0   2      148.98      202.99     10.83 o
  17   0   2      362.79      352.71     18.04 o
  18   0   2      372.11      398.62     25.62 o
 -19   1   2     2753.68     2836.86     87.51 o
 -18   1   2      659.15      712.30     22.16 o
 -17   1   2       29.47       42.39      5.54 o
 -16   1   2     3345.90     3124.68    146.60 o
 -15   1   2     2398.77     2526.54     79.26 o
 -14   1   2     4711.19     5023.53    155.68 o
 -13   1   2       24.77       29.48      3.32 o
 -12   1   2      321.08      389.81     13.66 o
 -11   1   2     6062.58     6266.19    165.93 o
 -10   1   2      442.35      372.73     12.81 o
  -9   1   2     1126.31      945.47     37.37 o
  -8   1   2      680.34      567.47     44.32 o
  -7   1   2     1364.82     1152.32     54.67 o
  -6   1   2      225.38      232.91     14.79 o
  -5   1   2      282.79      314.42     13.01 o
  -4   1   2     4912.75     5600.97    140.70 o
  -3   1   2      300.56      360.90     11.07 o
  -2   1   2     1245.46     1581.20     45.66 o
  -1   1   2     8213.21    10156.26    283.84 o
   0   1   2      343.31      422.57     14.13 o
   1   1   2      508.48      777.35     22.16 o
   2   1   2    39876.09    40312.46   1726.19 o
   3   1   2    25218.63    24449.05    904.12 o
   4   1   2     5599.37     5267.28    229.17 o
   5   1   2      119.29       98.65      9.30 o
   7   1   2    11784.64     8440.04    372.05 o
   8   1   2     1037.89     1011.32     37.63 o
   9   1   2     2989.86     2914.46     89.92 o
  10   1   2     3697.57     3675.93    113.05 o
  11   1   2      487.79      514.01     16.71 o
  12   1   2     1042.28     1183.70     41.70 o
  13   1   2     6088.32     6755.23    252.26 o
  14   1   2     2857.61     3100.75    104.21 o
  15   1   2      411.15      441.61     14.61 o
  16   1   2      379.45      436.10     17.03 o
  17   1   2     1044.03     1042.71     36.86 o
  18   1   2      793.16      766.58     35.42 o
 -19   2   2      521.79      502.36     41.86 o
 -18   2   2      523.59      509.35     17.81 o
 -17   2   2      795.11      853.28     26.30 o
 -16   2   2       72.91      105.21      5.68 o
 -15   2   2      348.98      393.70     13.27 o
 -14   2   2     1486.85     1643.44     45.89 o
 -13   2   2    12758.43    13950.50    366.35 o
 -12   2   2     1123.90     1235.21     35.43 o
 -11   2   2      788.05      854.23     25.43 o
 -10   2   2      262.27      257.94      9.81 o
  -9   2   2     1921.85     1891.50     55.80 o
  -8   2   2      666.27      567.07     30.09 o
  -7   2   2        7.09       28.01      5.92 o
  -6   2   2     2207.67     2090.42    105.22 o
  -5   2   2     3302.46     3764.75    144.28 o
  -4   2   2     4781.49     5404.06    288.36 o
  -3   2   2     4773.25     5858.74    310.31 o
  -2   2   2    11424.99    13938.65    517.24 o
  -1   2   2      215.29      312.54     14.36 o
   0   2   2     5171.25     7409.70    326.45 o
   1   2   2     1772.95     2210.96    207.15 o
   2   2   2     1519.97     1698.56     75.25 o
   3   2   2     2190.77     1968.62    115.54 o
   4   2   2     2648.01     2192.28    164.20 o
   5   2   2    10226.95     4885.31    754.98 o
   6   2   2     3125.69     2827.14     95.99 o
   7   2   2     7826.83     7391.73    246.93 o
   8   2   2       37.42       36.17      4.48 o
   9   2   2      265.61      263.04     11.07 o
  10   2   2      494.96      579.94     20.60 o
  11   2   2      985.33     1030.95     31.52 o
  12   2   2        6.49       17.32      3.66 o
  13   2   2      878.80      960.15     29.21 o
  14   2   2     2405.85     2732.05     85.11 o
  15   2   2     1129.96     1264.08     50.16 o
  16   2   2     1663.90     1780.95     68.84 o
  17   2   2      998.01     1007.09     39.52 o
 -17   3   2     1602.98     1538.77     48.57 o
 -16   3   2     3777.65     3973.99    113.76 o
 -15   3   2    14680.89    15651.72    440.43 o
 -14   3   2      415.63      461.53     19.20 o
 -13   3   2       14.81       32.82      4.72 o
 -12   3   2     1061.22     1159.31     45.84 o
 -11   3   2     2127.65     2105.72     68.05 o
 -10   3   2      701.57      745.11     24.75 o
  -9   3   2      658.36      670.96     27.28 o
  -8   3   2     4207.83     4325.68    134.02 o
  -7   3   2     7778.30     8375.70    256.21 o
  -6   3   2     8938.90     9053.70    239.34 o
  -5   3   2      597.05      620.38     18.60 o
  -4   3   2      204.85      181.34      8.66 o
  -3   3   2     8671.36     9525.53    345.17 o
  -2   3   2      505.68      672.49     24.01 o
  -1   3   2     1459.45     1650.12     73.03 o
   0   3   2     1427.55     1538.14     75.65 o
   1   3   2     2269.57     2360.98     83.22 o
   2   3   2    24256.36    22240.00    621.83 o
   3   3   2    37654.59    34417.31   1426.57 o
   4   3   2    13662.53    12147.00    496.69 o
   5   3   2       17.90       43.13      5.63 o
   6   3   2    14730.04    14914.61    451.62 o
   7   3   2    10843.98    10731.05    325.90 o
   8   3   2      696.86      753.97     28.81 o
   9   3   2      414.71      433.27     16.87 o
  10   3   2     2021.29     2129.49     68.06 o
  11   3   2      204.01      276.66     13.13 o
  12   3   2     6959.10     7497.23    250.61 o
  13   3   2    10615.02    11024.47    411.41 o
  14   3   2     5014.75     5348.25    200.92 o
  15   3   2       17.54       22.45      3.75 o
  16   3   2     2047.72     2049.31     69.85 o
 -16   4   2     1003.01      977.58     55.11 o
 -15   4   2     4651.62     4905.89    213.36 o
 -14   4   2      728.53      807.33     34.37 o
 -13   4   2      389.31      445.62     19.12 o
 -12   4   2     8575.31     8743.60    292.83 o
 -11   4   2     8518.39     7508.69    479.75 o
 -10   4   2     2318.30     2374.83    108.07 o
  -9   4   2     3687.53     3748.59    144.61 o
  -8   4   2    11555.95    12378.39    378.69 o
  -7   4   2    11067.95    12115.03    342.64 o
  -6   4   2        2.46       30.25      4.71 o
  -5   4   2     9038.74     9670.50    273.29 o
  -4   4   2    15234.81    15684.68    476.20 o
  -3   4   2     2100.64     2286.00     79.68 o
  -2   4   2     2587.15     2887.45     92.91 o
  -1   4   2    15096.02    16687.93    509.95 o
   0   4   2     6368.66     6950.61    199.51 o
   1   4   2     1100.69     1268.88     39.89 o
   2   4   2     4983.61     5337.76    164.36 o
   3   4   2     1519.51     1568.76     51.39 o
   4   4   2     1886.62     2014.01     64.93 o
   5   4   2       21.27       46.41     11.17 o
   6   4   2       53.60      100.30      6.69 o
   7   4   2       38.48       65.31      6.51 o
   8   4   2      185.82      212.61     12.15 o
   9   4   2      541.04      549.91     29.72 o
  10   4   2      523.98      572.41     34.07 o
  11   4   2      104.24      127.58     12.38 o
  12   4   2       87.80      109.48      9.84 o
  13   4   2     1002.19     1069.50     49.98 o
  14   4   2     2504.53     2489.30    141.52 o
  15   4   2        3.07       12.02      6.14 o
 -14   5   2      406.36      347.18     23.46 o
 -13   5   2      610.00      599.77     29.59 o
 -12   5   2      134.37      152.85     16.29 o
 -11   5   2      175.42      183.58     20.00 o
 -10   5   2     1206.60     1157.63     47.81 o
  -9   5   2      345.85      380.15     19.48 o
  -8   5   2     3212.18     3087.65    125.54 o
  -7   5   2     6570.15     6622.01    204.76 o
  -6   5   2     8809.90     8895.00    299.31 o
  -5   5   2     6561.99     6856.40    232.78 o
  -4   5   2     1220.87     1298.36     53.89 o
  -3   5   2     1377.02     1506.78     61.56 o
  -2   5   2     6993.96     7641.37    288.94 o
  -1   5   2     3987.42     3922.12    152.80 o
   0   5   2     4062.43     4246.83    196.34 o
   1   5   2        3.30       33.32      8.06 o
   2   5   2      637.32      729.47     29.24 o
   3   5   2       46.53       57.59      6.15 o
   4   5   2       50.22       63.07      5.82 o
   5   5   2     2978.29     2830.43    127.20 o
   6   5   2     3219.15     2826.98    256.23 o
   7   5   2     1734.62     1833.18     80.84 o
   8   5   2      174.09      213.94     12.93 o
   9   5   2     2894.99     3095.00    137.91 o
  10   5   2     6116.10     6821.68    363.89 o
  11   5   2     5574.70     5983.95    325.88 o
  12   5   2     2511.70     2621.44    186.94 o
 -10   6   2        0.85       16.60      7.94 o
  -9   6   2       14.57       22.79      7.87 o
  -8   6   2      527.54      407.88     36.93 o
  -7   6   2        3.10       27.36      7.80 o
  -6   6   2       67.76       95.96     10.83 o
  -5   6   2      915.74      939.66     47.45 o
  -4   6   2     1713.27     1713.35     81.24 o
  -3   6   2      344.73      382.86     23.05 o
  -2   6   2      201.11      281.03     14.86 o
  -1   6   2      566.06      603.68     40.16 o
   0   6   2      597.66      685.85     31.09 o
   1   6   2     5099.75     5285.34    201.94 o
   2   6   2     1411.22     1430.08     58.42 o
   3   6   2       31.62       50.51      7.51 o
   4   6   2     6536.17     6256.13    304.46 o
   5   6   2     2451.09     2334.59    176.11 o
   6   6   2     2071.72     2143.02    117.88 o
   7   6   2       32.89       65.14      9.94 o
   8   6   2      889.93      896.38     52.06 o
  -2   7   2       77.07       80.12     13.71 o
  -1   7   2     2100.63     1940.14    148.69 o
   0   7   2     4076.29     3726.55    280.77 o
 -19   1   3     1645.17     1740.68     54.61 o
 -18   1   3     6118.73     6667.48    188.16 o
 -17   1   3     8878.03     9727.07    295.89 o
 -16   1   3     3633.91     3651.21    123.95 o
 -15   1   3      197.06      181.12      8.31 o
 -14   1   3      219.75      241.76     12.42 o
 -13   1   3      983.71     1008.12     29.70 o
 -12   1   3     1177.66     1192.55     35.75 o
 -11   1   3     2712.79     2674.80     72.63 o
 -10   1   3     6006.75     4894.66    170.78 o
  -9   1   3     8163.21     6518.39    187.45 o
  -8   1   3     6310.13     5253.11    141.19 o
  -7   1   3     1976.45     1939.06     89.18 o
  -6   1   3       49.86       51.77      6.55 o
  -5   1   3     1345.44     1679.81     60.83 o
  -4   1   3     1367.24     1482.90     52.87 o
  -3   1   3     7909.93     8867.44    296.05 o
  -2   1   3     2245.55     2860.26     81.98 o
  -1   1   3    18186.19    21736.92    632.78 o
   0   1   3    49178.05    52635.87   2249.87 o
   1   1   3    43399.75    47361.09   1566.24 o
   2   1   3    20858.72    22533.97    629.95 o
   3   1   3      819.27      846.60     28.13 o
   4   1   3     2582.25     2025.49    101.05 o
   5   1   3     6414.45     4270.38    293.40 o
   6   1   3     5294.57     3971.25    150.57 o
   7   1   3     3669.47     2927.32    142.21 o
   8   1   3      755.85      683.01     28.85 o
   9   1   3     1913.14     1724.17     83.76 o
  10   1   3    10793.93     9986.81    420.91 o
  11   1   3    14421.71    13953.09    463.27 o
  12   1   3     4865.79     4893.52    211.97 o
  13   1   3      147.50      139.40      8.19 o
  14   1   3      347.16      379.08     15.04 o
  15   1   3       99.15      125.25      7.73 o
  16   1   3      665.11      629.90     22.98 o
  17   1   3     1073.91     1076.19     41.95 o
 -18   2   3     2117.87     2203.69     84.35 o
 -17   2   3     8482.32     8774.06    267.01 o
 -16   2   3     7406.22     7908.22    241.77 o
 -15   2   3        0.52       39.12      9.15 o
 -14   2   3     6664.81     6922.61    196.89 o
 -13   2   3     4040.41     4172.87    112.57 o
 -12   2   3      506.88      573.26     19.86 o
 -11   2   3    11989.50    11852.56    334.42 o
 -10   2   3    28473.28    24659.94    748.69 o
  -9   2   3     9129.37     8710.66    265.74 o
  -8   2   3     1143.71     1122.92     32.26 o
  -7   2   3    29028.33    26090.46    582.10 o
  -6   2   3    39367.41    37448.88   1129.00 o
  -5   2   3    12474.96    13995.36    468.84 o
  -4   2   3     1594.33     1956.05    102.62 o
  -3   2   3     3874.84     4364.61    189.32 o
  -2   2   3      355.74      459.47     23.56 o
  -1   2   3     1347.92     1300.32     53.31 o
   0   2   3     4439.36     5062.86    188.83 o
   1   2   3      547.02      552.24     27.12 o
   2   2   3      404.58      417.83     21.68 o
   3   2   3     1857.10     1770.83     80.39 o
   4   2   3     4389.84     3662.12    138.67 o
   5   2   3      121.44       96.83      5.72 o
   6   2   3     2363.93     2136.82     73.20 o
   7   2   3     6493.60     6227.15    208.45 o
   8   2   3     6705.27     6358.17    213.36 o
   9   2   3     4309.51     4246.95    143.83 o
  10   2   3      776.22      807.74     33.80 o
  11   2   3    10641.13    10119.12    436.44 o
  12   2   3    10025.65     9566.16    318.91 o
  13   2   3     1894.47     1926.36     74.70 o
  14   2   3      207.11      259.34     12.76 o
  15   2   3     1827.92     1914.25     85.01 o
  16   2   3      678.18      665.04     31.39 o
  17   2   3     1699.68     1606.63     87.27 o
 -17   3   3      197.87      220.31     10.84 o
 -16   3   3      276.14      300.96     12.02 o
 -15   3   3       33.32       41.76      4.54 o
 -14   3   3      934.17     1024.04     34.71 o
 -13   3   3      212.10      237.23     11.59 o
 -12   3   3       80.31      109.59      7.40 o
 -11   3   3      502.84      486.76     18.03 o
 -10   3   3       16.21       42.23      5.65 o
  -9   3   3     4312.45     4545.94    141.14 o
  -8   3   3     6742.84     7091.61    217.06 o
  -7   3   3     5995.27     6006.34    184.06 o
  -6   3   3     2336.90     2334.65     86.04 o
  -5   3   3       12.06       39.12      3.77 o
  -4   3   3     3007.32     3173.93    149.67 o
  -3   3   3     8251.46     8072.40    282.87 o
  -2   3   3     9259.65    10074.34    308.40 o
  -1   3   3      217.48      246.39      9.70 o
   0   3   3     5032.50     5242.79    161.26 o
   1   3   3     2901.07     2856.21     88.96 o
   2   3   3      527.05      609.99     26.95 o
   3   3   3     2332.22     1968.52    103.00 o
   4   3   3     9973.25     8971.31    299.59 o
   5   3   3     6954.61     6878.32    225.15 o
   6   3   3      202.22      204.83     15.29 o
   7   3   3     5247.27     5191.19    175.01 o
   8   3   3    11059.59    11395.23    386.85 o
   9   3   3     4477.55     4476.47    151.77 o
  10   3   3      310.87      324.90     14.76 o
  11   3   3        9.64       49.38      7.11 o
  12   3   3      254.02      287.11     16.37 o
  13   3   3      131.45      129.37      8.62 o
  14   3   3       36.75       50.11      5.36 o
  15   3   3      279.42      258.98     12.42 o
  16   3   3      281.23      226.64     28.87 o
 -16   4   3     1309.17     1354.72     74.77 o
 -15   4   3     4092.88     4192.14    157.80 o
 -14   4   3     1481.24     1567.11     61.98 o
 -13   4   3      248.79      299.03     15.85 o
 -12   4   3      739.91      840.77     36.34 o
 -11   4   3     4386.08     4183.54    185.44 o
 -10   4   3     1939.16     1885.05     89.54 o
  -9   4   3        0.42       21.05      6.46 o
  -8   4   3     2706.92     2842.09    110.34 o
  -7   4   3     4113.88     4074.51    145.16 o
  -6   4   3     2792.60     3028.57    104.79 o
  -5   4   3      519.70      597.13     24.15 o
  -4   4   3      894.19      972.90     36.14 o
  -3   4   3     1493.91     1689.09     60.00 o
  -2   4   3     4263.45     4472.98    141.22 o
  -1   4   3     7324.73     7906.31    226.49 o
   0   4   3     6927.87     7546.97    216.47 o
   1   4   3     1444.89     1619.20     58.32 o
   2   4   3     8880.49     9022.05    276.42 o
   3   4   3    10919.92    11183.10    374.52 o
   4   4   3     6591.76     7161.38    241.01 o
   5   4   3      180.24      184.44      9.83 o
   6   4   3        0.58       10.83      7.66 o
   7   4   3      747.07      834.11     41.20 o
   8   4   3     1669.03     1732.36     69.23 o
   9   4   3     3086.11     3351.69    128.29 o
  10   4   3      196.75      199.98     12.43 o
  11   4   3      239.27      268.56     16.90 o
  12   4   3     2757.15     2891.90    140.63 o
  13   4   3     3729.76     3642.44    207.97 o
  14   4   3     1857.93     1691.78    172.87 o
 -13   5   3       67.33       60.58     10.03 o
 -12   5   3      479.66      462.28     21.17 o
 -11   5   3       44.34       78.20     10.83 o
 -10   5   3      152.60      179.86     13.38 o
  -9   5   3     2481.76     2470.93    111.96 o
  -8   5   3     1825.36     1856.54     73.89 o
  -7   5   3      700.12      732.07     36.95 o
  -6   5   3     3369.57     3681.41    142.93 o
  -5   5   3      691.69      793.12     35.38 o
  -4   5   3      195.57      225.50     12.92 o
  -3   5   3     2871.21     3242.54    104.79 o
  -2   5   3     3153.58     3279.16    113.82 o
  -1   5   3       13.42       35.35      6.28 o
   0   5   3     4748.06     4883.42    157.09 o
   1   5   3     7829.43     8365.42    368.94 o
   2   5   3     5949.91     6118.98    232.99 o
   3   5   3     1854.01     2014.87     94.88 o
   4   5   3    11037.20    10832.46    854.59 o
   5   5   3     2380.92     2314.59    293.40 o
   6   5   3      365.15      385.21     58.10 o
   7   5   3     2283.90     2369.30    130.87 o
   8   5   3     2029.39     2057.62     93.88 o
   9   5   3        2.45       16.41      6.08 o
  10   5   3     1299.66     1482.09     86.61 o
  11   5   3     2898.50     2862.73    155.14 o
  12   5   3      550.04      446.78     38.25 o
  -9   6   3     2120.55     1624.73    126.31 o
  -8   6   3       74.91       85.90      8.55 o
  -7   6   3      651.61      653.27     40.06 o
  -6   6   3     2926.81     2698.14    146.73 o
  -5   6   3        3.27       31.26     11.77 o
  -4   6   3     2809.57     2748.71    107.46 o
  -3   6   3     7525.85     7888.47    345.34 o
  -2   6   3     5064.00     5622.96    264.83 o
  -1   6   3     1264.62     1382.66     79.80 o
   0   6   3       88.35      108.93      9.34 o
   1   6   3      568.10      554.72     30.16 o
   2   6   3     1374.01     1400.47     65.99 o
   3   6   3     3156.51     2937.08    224.47 o
   4   6   3     1980.94     1877.35    145.08 o
   5   6   3      193.72      154.62     14.05 o
   6   6   3      795.03      791.87     46.92 o
   7   6   3        3.85       14.11      5.54 o
   8   6   3      274.13      243.96     24.54 o
 -19   0   4     5899.58     5994.33    224.11 o
 -18   0   4     6848.37     7318.04    315.87 o
 -17   0   4       48.98       68.45      7.00 o
 -16   0   4     1774.47     1847.26     83.61 o
 -15   0   4      771.15      973.48     46.62 o
 -14   0   4     1052.18     1109.05     52.33 o
 -13   0   4    21913.65    21743.94   1145.79 o
 -12   0   4    31259.74    29189.03   1531.89 o
 -11   0   4     6536.04     5427.66    438.48 o
 -10   0   4     1420.45     1205.24     50.83 o
  -9   0   4    24585.51    21962.73    989.35 o
  -8   0   4    23184.14    19922.65    855.89 o
  -7   0   4     7125.91     6079.90    258.78 o
  -6   0   4    11963.07    11380.34    495.43 o
  -5   0   4      657.53      744.00     39.57 o
  -4   0   4      122.99      113.47     10.92 o
  -3   0   4     5457.46     5835.05    310.81 o
  -2   0   4     8218.79     9059.78    479.75 o
  -1   0   4        1.41       -4.99      4.99 o
   0   0   4     4922.71     5594.73    279.74 o
   1   0   4     2362.01     2501.62    113.28 o
   3   0   4       28.75       23.00      7.22 o
   4   0   4    15982.99    11835.25   1044.41 o
   6   0   4     9963.27     6259.92    656.10 o
   7   0   4     6336.46     4638.32    246.51 o
   8   0   4     1413.61     1171.45     94.55 o
   9   0   4    11518.29     9571.52    716.01 o
  10   0   4    21163.50    18738.12   1394.48 o
  11   0   4     2839.42     2767.22    215.45 o
  12   0   4      662.39      579.17     28.18 o
  13   0   4     2253.39     2183.16    110.46 o
  14   0   4      149.17      174.79     13.47 o
  15   0   4     7351.36     7495.65    395.29 o
  16   0   4     9973.81     9787.91    514.46 o
 -19   1   4     1521.48     1635.77     56.29 o
 -18   1   4     1032.05     1074.66     32.42 o
 -17   1   4      732.35      737.47     23.33 o
 -16   1   4      656.05      675.29     23.74 o
 -15   1   4       19.10       34.39      5.68 o
 -14   1   4      177.91      212.76     12.04 o
 -13   1   4      253.38      299.97     13.03 o
 -12   1   4     6543.77     6323.50    226.39 o
 -11   1   4      781.59      639.30     33.39 o
 -10   1   4       47.95       74.34      5.71 o
  -9   1   4     4313.23     3712.45    119.70 o
  -8   1   4       56.10       52.28      5.31 o
  -7   1   4      639.73      735.79     21.46 o
  -6   1   4     6671.79     6601.31    225.00 o
  -5   1   4     9141.45     9252.05    312.96 o
  -4   1   4     4851.51     5128.67    194.89 o
  -3   1   4     2273.90     2200.05     95.79 o
  -2   1   4    20526.31    20614.30    808.06 o
  -1   1   4    38556.05    39572.31   1439.70 o
   0   1   4     1850.87     2040.53     68.65 o
   1   1   4     1210.56     1239.83     44.95 o
   2   1   4    11416.43    11331.35    345.58 o
   3   1   4     2763.77     2533.02     88.69 o
   4   1   4     1980.14     1646.34     53.16 o
   5   1   4     7887.33     5844.11    178.51 o
   6   1   4     2330.26     1929.27     77.81 o
   7   1   4       65.63       62.43      6.21 o
   8   1   4     1990.10     1745.31     68.29 o
   9   1   4     4476.32     4011.47    152.46 o
  10   1   4     2657.42     2369.41     81.08 o
  11   1   4      367.76      356.24     22.19 o
  12   1   4       69.35       80.80      8.92 o
  13   1   4       33.49       39.95      4.21 o
  14   1   4       55.64       71.85      5.03 o
  15   1   4      394.50      375.50     14.65 o
  16   1   4      358.36      366.73     14.20 o
 -18   2   4      943.01     1002.69     35.63 o
 -17   2   4     1123.83     1234.04     49.16 o
 -16   2   4      526.39      549.93     19.97 o
 -15   2   4     2133.81     2249.25     71.50 o
 -14   2   4      925.29      938.38     32.15 o
 -13   2   4     4465.10     4536.14    130.09 o
 -12   2   4      359.55      341.49     13.65 o
 -11   2   4      430.81      381.09     14.75 o
 -10   2   4      651.71      600.88     20.55 o
  -9   2   4     1724.53     1666.68     49.87 o
  -8   2   4     1919.92     1844.57     48.69 o
  -7   2   4     1784.64     1799.89     50.51 o
  -6   2   4      627.10      573.87     15.98 o
  -5   2   4     3578.82     3747.10     96.61 o
  -4   2   4     7285.15     7644.36    217.66 o
  -3   2   4     6970.99     6945.70    214.17 o
  -2   2   4     1720.82     1939.40     74.68 o
  -1   2   4     1298.90     1453.05     48.29 o
   0   2   4     3741.71     4046.80    126.59 o
   1   2   4     1004.90      917.35     37.08 o
   2   2   4     4858.97     4141.78    127.28 o
   3   2   4     1129.19      932.75     34.69 o
   4   2   4     1259.35     1034.41     50.79 o
   5   2   4     1484.90     1310.46     41.87 o
   6   2   4     6741.21     5938.24    181.31 o
   7   2   4      806.64      706.29     24.08 o
   8   2   4      203.81      206.72     10.58 o
   9   2   4      920.12      851.68     35.60 o
  10   2   4      508.38      424.27     19.68 o
  11   2   4     1903.57     1764.40     69.10 o
  12   2   4     1255.11     1211.99     48.26 o
  13   2   4      926.30      986.62     45.70 o
  14   2   4      880.14      982.51     38.97 o
  15   2   4     1249.77     1213.98     47.18 o
  16   2   4     1191.62     1113.66     61.50 o
 -17   3   4       11.15       23.84      5.83 o
 -16   3   4        2.98       11.98      3.00 o
 -15   3   4      236.63      274.23     12.99 o
 -14   3   4      304.35      313.94     13.33 o
 -13   3   4     2643.38     2574.08    108.83 o
 -12   3   4     1178.41      986.08     37.50 o
 -11   3   4    18996.11    16380.76    512.54 o
 -10   3   4     3422.56     3206.32    101.70 o
  -9   3   4       30.02       91.43     14.54 o
  -8   3   4     2022.38     2065.44     72.29 o
  -7   3   4      181.70      225.57     14.53 o
  -6   3   4     2607.00     2719.55     92.46 o
  -5   3   4    10554.87    11147.98    371.49 o
  -4   3   4     1879.08     2057.46     81.14 o
  -3   3   4     2990.27     3260.70    113.89 o
  -2   3   4    30377.03    29128.51    905.02 o
  -1   3   4    28504.55    28545.19   1014.85 o
   0   3   4    17863.45    17768.95    662.58 o
   1   3   4     1470.88     1487.26     51.43 o
   2   3   4     5314.47     5085.71    169.97 o
   3   3   4     4839.32     3931.07    169.19 o
   4   3   4      491.15      510.33     25.18 o
   5   3   4     2619.43     2508.60     96.43 o
   6   3   4     1063.44     1089.06     44.54 o
   7   3   4     1651.68     1645.46     58.28 o
   8   3   4     8790.18     8801.31    328.50 o
   9   3   4    12207.83    11863.40    447.04 o
  10   3   4     2838.93     2797.44    107.63 o
  11   3   4       23.06       32.78      5.30 o
  12   3   4       86.42      107.81      7.75 o
  13   3   4       73.33      106.31      8.92 o
  14   3   4        5.17       11.91      3.25 o
  15   3   4       63.08       59.91     10.83 o
 -15   4   4     5956.23     5632.56    211.39 o
 -14   4   4      877.41      915.72     37.80 o
 -13   4   4     3815.39     4013.27    153.02 o
 -12   4   4     9127.85     8867.97    297.03 o
 -11   4   4     2717.23     2531.70     88.76 o
 -10   4   4      408.02      438.78     21.91 o
  -9   4   4     8246.19     7499.92    281.94 o
  -8   4   4     3992.58     3686.27    126.00 o
  -7   4   4      453.66      405.75     17.59 o
  -6   4   4     2325.12     2204.75     76.16 o
  -5   4   4     3979.14     4254.77    163.39 o
  -4   4   4     2664.83     3100.94    120.36 o
  -3   4   4      125.42      155.68     14.12 o
  -2   4   4       38.90       79.91      7.48 o
  -1   4   4       72.65       84.25      6.16 o
   0   4   4      194.50      241.55     11.49 o
   1   4   4      342.95      391.00     15.84 o
   2   4   4     1313.01     1379.92     50.95 o
   3   4   4     1705.50     1766.02     63.65 o
   4   4   4      234.12      260.08     13.18 o
   5   4   4      565.40      510.20     23.90 o
   6   4   4     4668.58     4901.94    214.74 o
   7   4   4      464.54      541.46     28.80 o
   8   4   4     1787.16     1486.28    131.20 o
   9   4   4     6436.49     6768.86    333.48 o
  10   4   4     2357.69     1988.73    182.61 o
  11   4   4        4.61       24.49      4.97 o
  12   4   4     4694.38     4740.51    480.71 o
  13   4   4     5283.61     4892.94    585.36 o
 -13   5   4      160.02      217.48     16.53 o
 -12   5   4      374.14      357.46     17.11 o
 -11   5   4     4288.42     3840.23    146.16 o
 -10   5   4    11698.57     9980.35    431.86 o
  -9   5   4     5684.45     5442.25    205.80 o
  -8   5   4     2779.76     2909.14    130.15 o
  -7   5   4      623.31      728.38     36.80 o
  -6   5   4     1502.01     1467.22     85.44 o
  -5   5   4     2723.34     3049.53    165.11 o
  -4   5   4     1766.34     1934.70     81.98 o
  -3   5   4      469.69      431.67     27.28 o
  -2   5   4       99.10      152.44     10.08 o
  -1   5   4       65.03      103.56      9.70 o
   0   5   4     1139.35     1071.38     52.52 o
   1   5   4     6159.61     6332.60    241.51 o
   2   5   4     4149.00     4340.41    194.47 o
   3   5   4     3986.75     3907.83    149.61 o
   4   5   4       42.29       73.67      9.67 o
   5   5   4      549.70      571.31     41.43 o
   6   5   4     4520.09     4305.72    232.18 o
   7   5   4     7148.85     6712.81    357.76 o
   8   5   4     3628.54     3535.98    191.13 o
   9   5   4      553.88      547.80     33.94 o
  10   5   4        2.55       11.38      8.30 o
  11   5   4        0.51        3.61      5.77 o
  -8   6   4      188.59      177.96     21.29 o
  -7   6   4      872.67      785.28     37.78 o
  -6   6   4      390.80      366.76     19.99 o
  -5   6   4      105.94      125.31     12.32 o
  -4   6   4     5266.65     4752.62    206.41 o
  -3   6   4     4381.24     4144.77    180.44 o
  -2   6   4      399.67      412.79     24.11 o
  -1   6   4      699.90      707.95     53.90 o
   0   6   4     2899.32     2851.65    129.84 o
   1   6   4     3179.12     3140.24    140.65 o
   2   6   4      779.91      699.30     45.43 o
   3   6   4      407.76      374.70     42.22 o
   4   6   4      961.68      933.64     54.55 o
   5   6   4        0.18       22.99      6.54 o
   6   6   4     1334.12     1159.98     65.81 o
   7   6   4     3441.22     2835.87    217.98 o
 -19   1   5     1096.17      947.70     77.23 o
 -18   1   5      736.48      754.86     23.37 o
 -17   1   5      496.02      520.01     17.23 o
 -16   1   5        1.09       13.55      2.87 o
 -15   1   5     2016.16     1999.59     64.18 o
 -14   1   5     8550.20     7998.06    300.44 o
 -13   1   5     6679.36     6597.29    248.02 o
 -12   1   5     1200.81     1177.92     55.36 o
 -11   1   5       99.24      123.56      8.31 o
 -10   1   5     1086.22     1076.97     39.75 o
  -9   1   5     1892.88     1675.01     65.05 o
  -8   1   5    14375.78    13316.60    405.21 o
  -7   1   5    10652.00     9765.14    275.48 o
  -6   1   5     1649.77     1605.16     40.72 o
  -5   1   5    12016.20    11014.59    274.80 o
  -4   1   5    34383.23    30215.95    845.92 o
  -3   1   5    30679.52    27944.51    843.56 o
  -2   1   5    12700.37    12131.34    446.14 o
  -1   1   5       61.54       68.94      7.53 o
   0   1   5     4440.83     4098.25    110.99 o
   1   1   5     2137.34     2083.72     62.06 o
   2   1   5     5407.81     4778.73    134.49 o
   3   1   5     4991.55     4227.78    120.22 o
   4   1   5        3.69       23.43      3.72 o
   5   1   5     3037.69     2762.64    105.11 o
   6   1   5    18165.25    15926.90    596.85 o
   7   1   5     5732.81     5029.53    189.74 o
   8   1   5     2413.17     2108.86     94.87 o
   9   1   5     2967.21     2605.40     99.87 o
  10   1   5       50.91       57.21      5.80 o
  11   1   5      406.59      387.31     18.02 o
  12   1   5      168.92      165.38      8.19 o
  13   1   5      360.16      385.64     15.23 o
  14   1   5     2474.07     2425.98     82.37 o
  15   1   5     4662.90     4492.50    175.86 o
 -18   2   5     3939.83     3618.77    157.52 o
 -17   2   5     1375.72     1381.25     48.41 o
 -16   2   5      885.03      961.85     39.50 o
 -15   2   5     9961.05    10406.55    389.67 o
 -14   2   5    14609.42    13904.81    462.36 o
 -13   2   5     7944.39     6836.86    250.38 o
 -12   2   5     1655.62     1422.52     63.15 o
 -11   2   5    12921.42    10754.94    303.44 o
 -10   2   5     8184.41     7420.62    236.11 o
  -9   2   5     1792.90     1780.89     53.22 o
  -8   2   5        1.11       67.13     16.60 o
  -7   2   5        6.94       20.56      2.98 o
  -6   2   5     1086.68     1045.18     32.23 o
  -5   2   5      664.12      704.21     21.14 o
  -4   2   5      757.73      756.80     24.40 o
  -3   2   5        0.34       13.35      2.13 o
  -2   2   5        1.67       15.65      2.61 o
  -1   2   5      153.52      205.53      8.03 o
   0   2   5      913.46      840.23     27.48 o
   1   2   5       55.94       53.49      4.18 o
   2   2   5     4627.03     3652.96    161.29 o
   4   2   5    21905.11    19094.91    819.13 o
   5   2   5     2378.55     2120.35     73.13 o
   6   2   5     2954.19     2785.99     95.34 o
   7   2   5     8586.28     7858.16    284.54 o
   8   2   5    11447.17    10290.23    343.51 o
   9   2   5       62.33       68.24      6.16 o
  10   2   5     2319.60     2089.20     99.18 o
  11   2   5     1669.49     1500.78     79.80 o
  12   2   5        6.00       19.88      3.87 o
  13   2   5     4216.06     4349.75    189.05 o
  14   2   5     7558.56     7409.76    276.08 o
  15   2   5     2394.30     2165.17    116.11 o
 -17   3   5      108.40      112.60     13.71 o
 -16   3   5     1115.49     1032.61     55.96 o
 -15   3   5      453.64      470.62     19.03 o
 -14   3   5       10.59       26.54      5.32 o
 -13   3   5      867.21      853.70     30.05 o
 -12   3   5     4684.84     3987.51    171.62 o
 -11   3   5     4744.93     4239.89    133.02 o
 -10   3   5     3459.61     3331.67    129.01 o
  -9   3   5     1794.05     1774.09     63.63 o
  -8   3   5     3620.13     3817.00    119.93 o
  -7   3   5    10004.92    10433.81    319.30 o
  -6   3   5     1431.04     1476.83     48.63 o
  -5   3   5      275.00      336.18     13.66 o
  -4   3   5     2343.75     2604.38     90.50 o
  -3   3   5     1570.19     1705.61     67.76 o
  -2   3   5       83.51      127.10     17.32 o
  -1   3   5     4165.34     3498.21    188.03 o
   0   3   5     9473.18     8631.65    576.64 o
   1   3   5     6978.96     7065.95    274.28 o
   2   3   5      672.97      668.72     40.41 o
   3   3   5     3379.51     3232.50    156.69 o
   4   3   5     5669.30     5438.87    204.89 o
   5   3   5     1748.03     1613.21     56.84 o
   6   3   5     1705.62     1624.23     65.05 o
   7   3   5      259.29      252.44     13.82 o
   8   3   5       85.56       95.07      7.38 o
   9   3   5       29.33       31.31      5.32 o
  10   3   5       76.27       94.53      8.02 o
  11   3   5      182.79      224.66     12.23 o
  12   3   5       55.53       69.77      7.43 o
  13   3   5       13.48       15.76      3.92 o
  14   3   5       45.97       49.08     10.10 o
 -15   4   5     3839.92     3318.47    177.10 o
 -14   4   5     1606.60     1447.27     57.02 o
 -13   4   5       15.61       35.29      5.69 o
 -12   4   5      374.12      374.77     17.08 o
 -11   4   5      419.55      423.93     19.09 o
 -10   4   5      562.24      576.01     24.17 o
  -9   4   5      668.09      636.60     27.86 o
  -8   4   5      129.14      126.23      8.60 o
  -7   4   5     2562.97     2480.05     96.34 o
  -6   4   5     9055.59     7491.32    397.32 o
  -5   4   5    10993.91    10294.75    383.26 o
  -4   4   5     2807.74     2861.14    113.33 o
  -3   4   5      434.78      456.62     19.83 o
  -2   4   5     4446.13     4446.28    167.81 o
  -1   4   5     2863.32     2984.23    104.28 o
   0   4   5      876.36      886.30     31.51 o
   1   4   5      750.96      834.85     38.24 o
   2   4   5     1065.19     1137.90     49.26 o
   3   4   5      401.49      401.26     21.47 o
   4   4   5     6543.29     6345.02    372.10 o
   5   4   5     3206.57     3164.45    171.70 o
   6   4   5      330.53      318.85     20.21 o
   7   4   5       13.34       60.08      8.12 o
   8   4   5     1556.39     1599.03    104.18 o
   9   4   5     1045.26     1019.42     58.55 o
  10   4   5      479.65      520.93     35.09 o
  11   4   5     1291.10      974.13     54.85 o
  12   4   5     1612.99     1403.57    134.61 o
 -12   5   5        0.36       26.10      8.87 o
 -11   5   5     1571.97     1313.84     64.43 o
 -10   5   5     3065.61     2536.64    113.20 o
  -9   5   5      303.97      292.10     18.23 o
  -8   5   5     2365.99     2180.93     98.47 o
  -7   5   5     4646.31     4739.36    280.23 o
  -6   5   5     2531.38     2481.09    110.70 o
  -5   5   5      473.35      501.09     26.09 o
  -4   5   5    10373.91    10031.31    529.77 o
  -3   5   5     7806.52     7794.24    344.37 o
  -2   5   5       32.78      188.80     38.25 o
  -1   5   5     3698.25     3824.89    150.11 o
   0   5   5     4133.08     4372.61    170.06 o
   1   5   5      459.56      492.61     24.36 o
   2   5   5     1363.17     1374.88     57.23 o
   3   5   5     2049.95     1971.91     79.38 o
   4   5   5      366.39      368.67     21.98 o
   5   5   5       14.01       34.51      6.53 o
   6   5   5     2827.55     2695.69    147.46 o
   7   5   5     2373.06     2266.85    124.52 o
   8   5   5       14.17       26.02      6.36 o
   9   5   5     1140.05     1042.97     83.73 o
  -6   6   5     1918.19     1629.90     73.48 o
  -5   6   5     1489.28     1253.82     57.23 o
  -4   6   5     1571.86     1362.27     75.53 o
  -3   6   5        2.91       26.55      5.23 o
  -2   6   5       90.20       91.72     14.44 o
  -1   6   5     2141.68     1937.19     90.30 o
   0   6   5     2885.23     2481.56    112.87 o
   1   6   5     2206.71     1781.11    102.34 o
   2   6   5      261.73      245.88     22.38 o
   3   6   5      353.00      336.67     25.22 o
   4   6   5      736.88      677.75     55.58 o
   5   6   5       27.53       65.68     15.16 o
 -18   0   6     3246.36     3015.19    131.96 o
 -17   0   6    14355.77    14111.29    607.02 o
 -16   0   6    10733.14    10269.05    382.72 o
 -15   0   6     5878.65     5260.48    199.11 o
 -14   0   6     1499.12      835.10     74.34 o
 -13   0   6     3295.76     2649.73    148.52 o
 -12   0   6     3464.48     3049.12    169.44 o
 -11   0   6     1726.99     1731.33     81.12 o
 -10   0   6     1266.70     1320.59     77.07 o
  -9   0   6     2029.19     1883.41    104.88 o
  -8   0   6     9017.13     8457.48    365.18 o
  -7   0   6     4216.10     4023.21    176.26 o
  -6   0   6      646.34      640.68     31.19 o
  -5   0   6     1911.09     2057.92    100.57 o
  -4   0   6      379.29      411.32     19.89 o
  -3   0   6     6371.50     5675.89    258.68 o
  -2   0   6     2823.39     2537.73     97.36 o
  -1   0   6      391.80      379.61     29.93 o
   0   0   6    12649.60     9695.85    731.41 o
   1   0   6    35517.96    31407.48   1645.96 o
   2   0   6    33180.60    29457.44   1260.30 o
   3   0   6    10951.43    10276.86    441.86 o
   4   0   6     1270.51     1153.17     65.07 o
   5   0   6    19809.48    17665.77    929.65 o
   6   0   6    12616.28    11227.93    592.29 o
   7   0   6       59.02       92.10     11.79 o
   8   0   6     5989.71     5400.09    290.38 o
   9   0   6      564.56      545.67     49.08 o
  10   0   6     2352.03     2272.16    176.11 o
  11   0   6    10225.25     9891.27    425.61 o
  12   0   6     9183.81     9066.81    388.52 o
  13   0   6     5944.02     5475.31    236.00 o
  14   0   6        0.90        7.33      2.76 o
 -18   1   6       19.78       36.90      4.27 o
 -17   1   6     1972.95     1886.20     65.07 o
 -16   1   6     3019.59     2901.51     99.28 o
 -15   1   6      573.56      606.56     22.77 o
 -14   1   6     1215.24     1070.01     36.90 o
 -13   1   6      594.04      621.33     28.01 o
 -12   1   6     1585.02     1391.96     51.63 o
 -11   1   6      482.66      475.10     21.57 o
 -10   1   6     3472.00     3525.08    135.87 o
  -9   1   6    16885.06    16502.32    615.14 o
  -8   1   6     1008.10      959.16     35.24 o
  -7   1   6     2675.71     2636.18     89.93 o
  -6   1   6    20082.56    18344.88    609.23 o
  -5   1   6     5811.79     5304.49    183.61 o
  -4   1   6     3339.69     3250.74    109.49 o
  -3   1   6     1984.83     1883.55     58.83 o
  -2   1   6     2648.97     2526.27     72.37 o
  -1   1   6     1293.41     1118.52     43.12 o
   0   1   6      195.87      178.31     12.08 o
   1   1   6     1707.43     1611.64     55.71 o
   2   1   6     3292.38     3073.72    103.94 o
   3   1   6      663.22      633.03     21.44 o
   4   1   6      959.43      886.58     32.20 o
   5   1   6     1333.04     1264.48     50.34 o
   6   1   6      216.96      219.38     12.25 o
   7   1   6     2107.80     1892.44     75.04 o
   8   1   6      190.23      213.13     22.38 o
   9   1   6      787.02      686.91     29.37 o
  10   1   6        1.02       12.43      3.36 o
  11   1   6      415.67      396.80     20.97 o
  12   1   6     2001.62     1900.74     87.51 o
  13   1   6     1180.75     1164.85     45.20 o
  14   1   6       61.15       56.37      4.55 o
 -17   2   6     1072.16      972.40     38.97 o
 -16   2   6     1156.19     1140.68     51.99 o
 -15   2   6      111.16      123.97      8.01 o
 -14   2   6        1.14       21.49      4.45 o
 -13   2   6      487.77      461.39     30.32 o
 -12   2   6      265.84      202.97     11.04 o
 -11   2   6      302.34      308.07     15.17 o
 -10   2   6       34.30       59.42      6.92 o
  -9   2   6     5007.71     4832.69    158.33 o
  -8   2   6    11990.75    11436.83    348.82 o
  -7   2   6     2732.75     2907.10     91.52 o
  -6   2   6      830.84      863.62     29.71 o
  -5   2   6       27.52       47.27      4.08 o
  -4   2   6      304.46      303.70     11.76 o
  -3   2   6     1416.02     1535.30     53.44 o
  -2   2   6      244.19      276.75     10.83 o
  -1   2   6      180.86      196.56     10.56 o
   0   2   6     1292.56     1293.46     58.61 o
   1   2   6     2544.78     2159.28     75.52 o
   2   2   6     7126.96     6445.59    256.94 o
   3   2   6     3341.57     3055.97    129.09 o
   4   2   6      139.87      163.26     12.00 o
   5   2   6       80.85      118.62      9.98 o
   6   2   6       46.49       67.29      6.95 o
   7   2   6      420.51      381.54     16.43 o
   8   2   6      802.87      729.43     27.97 o
   9   2   6      122.79      121.24      7.79 o
  10   2   6     3019.19     2778.76    113.69 o
  11   2   6     2652.36     2660.70    117.23 o
  12   2   6     1653.47     1669.20     64.33 o
  13   2   6      152.33      145.22      7.90 o
  14   2   6        1.91       12.27      3.99 o
 -16   3   6     5006.17     4794.58    254.68 o
 -15   3   6     4363.80     4239.70    184.60 o
 -14   3   6      491.12      522.58     36.15 o
 -13   3   6      439.89      418.69     20.90 o
 -12   3   6      700.72      608.50     29.37 o
 -11   3   6      556.84      526.83     30.73 o
 -10   3   6    12054.15    10733.74    401.22 o
  -9   3   6     3595.26     3495.33    121.06 o
  -8   3   6     4608.20     4746.30    182.11 o
  -7   3   6     5288.27     5963.64    226.46 o
  -6   3   6    17481.67    18519.32    691.15 o
  -5   3   6    18232.88    19451.80    725.61 o
  -4   3   6     2469.24     2707.46    106.30 o
  -3   3   6      259.61      290.78     13.71 o
  -2   3   6     1478.61     1357.58     61.13 o
  -1   3   6      286.16      309.15     15.09 o
   0   3   6     2572.63     2597.23    123.35 o
   1   3   6     2911.37     2761.30    107.30 o
   2   3   6       44.60      106.93     12.19 o
   3   3   6     1673.90     1577.22     61.94 o
   4   3   6     7286.63     6504.22    244.31 o
   5   3   6     2806.29     2421.98    132.93 o
   6   3   6     1985.21     1717.41     99.59 o
   7   3   6       50.78       49.24     10.17 o
   8   3   6     1772.96     1752.98    109.85 o
   9   3   6     1681.23     1588.81    115.30 o
  10   3   6      336.34      316.22     21.28 o
  11   3   6      256.20      237.57     14.59 o
  12   3   6     2650.36     2606.27    140.09 o
 -14   4   6      212.04      194.88     20.93 o
 -13   4   6     1807.34     1567.76     74.38 o
 -12   4   6     1118.87     1016.25     48.89 o
 -11   4   6      357.37      330.15     18.34 o
 -10   4   6      776.24      759.38     33.36 o
  -9   4   6      220.59      231.06     13.80 o
  -8   4   6      502.79      483.90     22.69 o
  -7   4   6      495.07      522.83     33.41 o
  -6   4   6      384.10      396.44     35.00 o
  -5   4   6     1679.13     1570.31     64.87 o
  -4   4   6        2.38       19.32      5.42 o
  -3   4   6     2113.96     2176.02    113.68 o
  -2   4   6     4823.46     4655.15    249.20 o
  -1   4   6     1779.69     1694.29     69.63 o
   0   4   6      509.08      531.63     27.11 o
   1   4   6     5868.69     5737.80    220.57 o
   2   4   6     5347.30     5362.17    205.99 o
   3   4   6       18.94       53.34     10.68 o
   4   4   6     3897.61     3792.81    279.99 o
   5   4   6     9139.14     7920.99    421.04 o
   6   4   6     3000.12     2803.63    174.94 o
   7   4   6      934.33      935.81     70.43 o
   8   4   6     3487.70     3744.39    202.11 o
   9   4   6     5471.93     5588.04    297.80 o
  10   4   6      655.62      559.39     39.64 o
 -11   5   6      319.75      290.16     28.15 o
 -10   5   6      584.76      520.76     25.90 o
  -9   5   6     1975.85     1562.59     97.30 o
  -8   5   6     1337.85     1175.04     85.40 o
  -7   5   6      313.32      287.01     21.58 o
  -6   5   6      157.97      204.30     22.38 o
  -5   5   6      228.73      246.87     32.84 o
  -4   5   6     1288.18     1295.00     73.23 o
  -3   5   6     3455.01     3435.20    157.30 o
  -2   5   6     5995.85     6082.48    271.87 o
  -1   5   6     5015.10     5191.52    233.76 o
   0   5   6     1674.54     1597.49     78.17 o
   1   5   6      403.21      394.00     24.68 o
   2   5   6     3883.11     3490.13    156.90 o
   3   5   6     4573.42     4614.74    207.99 o
   4   5   6     1486.73     1380.74     96.12 o
   5   5   6     1132.28     1054.43     77.90 o
   6   5   6       61.52       63.32      9.35 o
   7   5   6      216.29      183.95     16.44 o
   8   5   6       20.72       25.98     12.27 o
  -4   6   6     3367.84     4105.48    330.57 o
  -3   6   6     1060.79      894.32     57.16 o
  -2   6   6       13.02       31.90      6.92 o
  -1   6   6     1388.15     1108.83     67.98 o
   0   6   6      149.20      156.63     16.60 o
   1   6   6     1481.91     1138.97     88.78 o
 -17   1   7     2086.43     1925.61     74.16 o
 -16   1   7       16.54       43.94      6.50 o
 -15   1   7      981.44      935.00     39.23 o
 -14   1   7       27.34       50.33      6.08 o
 -13   1   7     3366.96     3144.58    109.10 o
 -12   1   7    10705.80     9272.85    347.71 o
 -11   1   7    16258.44    14163.51    535.68 o
 -10   1   7      996.17      976.50     41.90 o
  -9   1   7     5751.72     5563.98    188.06 o
  -8   1   7    15009.01    14465.89    481.92 o
  -7   1   7    20239.57    20672.73    688.38 o
  -6   1   7     1698.08     1803.73     63.56 o
  -5   1   7      796.30      857.03     35.69 o
  -4   1   7       10.53       19.68      3.54 o
  -3   1   7      692.16      718.39     26.76 o
  -2   1   7     6776.71     6749.71    225.82 o
  -1   1   7     2778.67     2758.44     94.12 o
   0   1   7       21.07       42.89      5.73 o
   1   1   7     1809.56     1841.64     63.78 o
   2   1   7     3455.76     3406.17    105.63 o
   3   1   7     3379.41     3310.99    112.97 o
   4   1   7     3818.32     3754.40    127.76 o
   5   1   7     1063.91      988.57     40.96 o
   6   1   7     3340.29     2945.08    113.23 o
   7   1   7     4468.76     4063.65    219.72 o
   8   1   7      764.97      705.69     30.57 o
   9   1   7       23.94       41.76     10.18 o
  10   1   7     5371.10     4934.18    199.19 o
  11   1   7     4932.47     4767.34    181.59 o
  12   1   7      452.39      458.83     19.73 o
  13   1   7       49.48       54.70      6.36 o
 -16   2   7      166.54      146.87     11.23 o
 -15   2   7      927.35      850.77     31.55 o
 -14   2   7      524.31      527.70     24.31 o
 -13   2   7      203.46      198.60     12.85 o
 -12   2   7     1605.05     1267.37     52.41 o
 -11   2   7     2688.51     2372.09     84.79 o
 -10   2   7      130.71      164.40     10.60 o
  -9   2   7      551.34      550.47     24.35 o
  -8   2   7      109.79      134.21     10.38 o
  -7   2   7      820.00      876.62     30.74 o
  -6   2   7      363.80      419.88     16.71 o
  -5   2   7     3763.04     3932.30    121.59 o
  -4   2   7     7441.05     7754.15    237.25 o
  -3   2   7      376.37      441.74     38.25 o
  -2   2   7    11048.55    11819.67    508.54 o
  -1   2   7    24905.34    25360.55   1084.86 o
   0   2   7    18375.29    18311.96    682.84 o
   1   2   7      771.38      778.17     38.12 o
   2   2   7     3272.53     3004.94    136.69 o
   3   2   7    10278.54     9929.97    419.96 o
   4   2   7     2764.17     2817.37    125.56 o
   5   2   7      715.41      793.51     38.87 o
   6   2   7     4347.66     4107.83    156.44 o
   7   2   7     2196.58     1993.80     78.40 o
   8   2   7     1694.85     1647.90     65.32 o
   9   2   7     6819.67     6101.91    310.46 o
  10   2   7     4794.88     4469.90    196.69 o
  11   2   7     2388.56     2089.13     79.85 o
  12   2   7      139.48      155.11     11.47 o
 -15   3   7     5889.16     5394.17    233.64 o
 -14   3   7     3489.05     3273.18    177.10 o
 -13   3   7        6.84       52.40     21.65 o
 -12   3   7     1634.66     1439.49     90.23 o
 -11   3   7     2173.98     2029.98    104.55 o
 -10   3   7      301.13      284.62     26.65 o
  -9   3   7      606.13      613.91     29.38 o
  -8   3   7     1620.99     1637.13     67.38 o
  -7   3   7      404.66      465.02     23.21 o
  -6   3   7      204.61      211.75     18.52 o
  -5   3   7     3602.34     3566.78    165.60 o
  -4   3   7     9385.61     9236.71    310.35 o
  -3   3   7     3474.57     3486.01    118.96 o
  -2   3   7      202.55      230.59     12.40 o
  -1   3   7      162.17      180.55      9.43 o
   0   3   7      886.97      843.89     52.09 o
   1   3   7     1332.92     1243.63     73.49 o
   2   3   7     1229.96     1122.56     92.76 o
   3   3   7      635.12      621.24     39.95 o
   4   3   7      218.34      205.90     12.63 o
   5   3   7       88.43       85.27      7.97 o
   6   3   7        2.27       13.68      4.46 o
   7   3   7       97.36      121.55      9.85 o
   8   3   7       37.40       62.79      8.00 o
   9   3   7      852.99      840.59     62.67 o
  10   3   7     1023.50      940.03     53.59 o
  11   3   7       46.85       80.25      8.41 o
 -13   4   7      340.56      380.38     34.65 o
 -12   4   7       60.78      154.85     14.49 o
 -11   4   7     3634.71     2987.75    188.74 o
 -10   4   7     7632.92     5673.18    303.93 o
  -9   4   7     5985.93     5582.34    291.28 o
  -8   4   7      168.23      212.12     22.78 o
  -7   4   7       34.22       56.36      8.66 o
  -6   4   7       76.99      100.04     11.33 o
  -5   4   7      987.07     1006.72     42.11 o
  -4   4   7        0.38       21.35      5.07 o
  -3   4   7       40.10       78.71      8.42 o
  -2   4   7      977.36     1003.14     52.25 o
  -1   4   7     3513.28     3433.01    137.92 o
   0   4   7     5143.29     5186.59    200.38 o
   1   4   7     2466.22     2423.31     97.39 o
   2   4   7       97.46      124.86     10.74 o
   3   4   7       98.28      104.55     18.18 o
   4   4   7      202.26      206.38     19.92 o
   5   4   7      293.39      334.79     59.91 o
   6   4   7      670.94      617.23     79.76 o
   7   4   7      690.49      717.06    101.41 o
   8   4   7     3758.55     3434.04    448.22 o
   9   4   7     4448.25     4539.99    345.73 o
  -9   5   7     2504.44     1785.68    139.30 o
  -8   5   7     4834.99     4039.04    342.12 o
  -7   5   7     2721.87     2400.46    259.48 o
  -6   5   7      294.73      272.51     20.44 o
  -5   5   7     2240.48     1868.69    145.08 o
  -4   5   7      779.48      723.94     59.91 o
  -3   5   7        0.83       20.35      5.92 o
  -2   5   7     1103.62     1092.37     56.44 o
  -1   5   7     1716.32     1627.76     79.24 o
   0   5   7        0.12        9.68      5.14 o
   1   5   7     1477.45     1318.85     63.79 o
   2   5   7     1471.64     1264.37     72.11 o
   3   5   7       12.76       22.24      6.54 o
   4   5   7      573.72      508.85     47.64 o
   5   5   7      443.16      396.98     38.25 o
 -16   0   8       13.60       15.88      6.50 o
 -15   0   8      174.35      175.16     16.60 o
 -14   0   8     1350.51     1149.32     67.88 o
 -13   0   8     6967.80     5849.75    492.98 o
 -12   0   8     1992.89     2117.70     97.23 o
 -11   0   8     1542.58     1514.49    111.82 o
 -10   0   8      475.89      576.59     31.83 o
  -9   0   8       31.21       40.45      8.32 o
  -8   0   8      775.82      870.97     53.92 o
  -7   0   8    10975.05    11563.16    631.20 o
  -6   0   8     5955.00     6013.72    268.59 o
  -5   0   8      192.20      207.15     15.56 o
  -4   0   8    10433.61    10478.45    554.51 o
  -3   0   8    32367.49    32222.01   1691.38 o
  -2   0   8    31921.00    31645.23   1661.27 o
  -1   0   8     3221.71     3484.61    153.07 o
   0   0   8     4255.67     4434.63    193.35 o
   1   0   8     6811.64     7398.40    320.59 o
   2   0   8      265.84      281.46     19.53 o
   3   0   8     1638.43     1610.26     96.00 o
   4   0   8     4081.96     3782.76    422.96 o
   5   0   8        8.12       23.17      7.39 o
   6   0   8     1900.14     1656.76    111.15 o
   7   0   8     6870.94     6098.32    325.87 o
   8   0   8    10607.35    10177.81    762.20 o
   9   0   8     4016.70     3799.46    203.38 o
  10   0   8       57.50       72.30      6.75 o
  11   0   8      171.62      184.38     22.74 o
 -16   1   8      553.08      508.72     25.54 o
 -15   1   8      804.15      761.43     32.09 o
 -14   1   8     6348.51     5652.68    190.44 o
 -13   1   8     6667.05     5614.60    246.84 o
 -12   1   8      209.77      218.08     25.88 o
 -11   1   8     3444.63     3481.83    121.42 o
 -10   1   8     3928.72     4176.01    160.77 o
  -9   1   8     2672.88     2828.52     98.89 o
  -8   1   8      168.22      199.26     17.81 o
  -7   1   8       16.58       47.77      5.60 o
  -6   1   8     2290.27     2337.18     81.37 o
  -5   1   8       27.31       44.99      6.23 o
  -4   1   8      636.33      678.22     29.41 o
  -3   1   8     1360.23     1432.34     57.08 o
  -2   1   8      120.14      145.14      8.51 o
  -1   1   8       10.68       16.24      3.11 o
   0   1   8       64.90       75.75      5.84 o
   1   1   8       28.75       45.29      5.39 o
   2   1   8       94.67       86.85      9.65 o
   3   1   8     1908.55     1809.50     63.78 o
   4   1   8     3283.80     3091.83    105.93 o
   5   1   8      953.30      956.69     47.35 o
   6   1   8      368.26      345.22     20.81 o
   7   1   8     1092.60     1148.43     46.53 o
   8   1   8     2873.79     2774.66    105.91 o
   9   1   8     1562.50     1423.25     58.03 o
  10   1   8      165.03      152.22      9.40 o
  11   1   8      561.94      533.28     21.65 o
 -15   2   8      205.65      186.59     15.94 o
 -14   2   8      492.28      432.68     18.12 o
 -13   2   8     1446.11     1289.00     58.40 o
 -12   2   8     3638.13     3169.31    141.67 o
 -11   2   8     1944.49     1934.46     70.07 o
 -10   2   8     2360.88     2422.41     86.33 o
  -9   2   8        4.74       14.19      3.86 o
  -8   2   8      272.01      239.15     20.02 o
  -7   2   8      434.15      504.65     23.28 o
  -6   2   8      152.77      170.81     10.14 o
  -5   2   8      109.23      115.37      8.92 o
  -4   2   8      938.47     1025.84     53.96 o
  -3   2   8     4596.98     5105.94    223.63 o
  -2   2   8     2397.31     2677.58    106.54 o
  -1   2   8     1186.48     1259.08     53.51 o
   0   2   8     1110.72     1145.95     48.87 o
   1   2   8      250.37      316.73     17.53 o
   2   2   8      187.95      189.37     13.38 o
   3   2   8      108.62      136.90      9.91 o
   4   2   8      262.85      263.53     14.98 o
   5   2   8      561.75      586.61     26.57 o
   6   2   8     1803.83     1749.75     69.19 o
   7   2   8     2168.60     1946.26     87.82 o
   8   2   8     2166.61     2006.34     89.87 o
   9   2   8       63.98       64.15      6.91 o
  10   2   8      129.50      109.85      8.71 o
 -14   3   8     8110.09     7007.03    525.46 o
 -13   3   8     5868.81     5050.55    336.28 o
 -12   3   8      233.81      179.79     38.62 o
 -11   3   8     2859.74     3004.75    136.62 o
 -10   3   8     7028.74     7079.03    499.47 o
  -9   3   8     3491.32     3513.75    178.63 o
  -8   3   8       60.18       75.89      7.97 o
  -7   3   8      416.76      448.31     18.94 o
  -6   3   8     1513.88     1416.77     52.85 o
  -5   3   8     1427.76     1464.11     61.70 o
  -4   3   8     4456.71     4219.01    216.28 o
  -3   3   8      528.22      539.74     27.50 o
  -2   3   8       55.37       79.24      7.71 o
  -1   3   8     2244.72     1852.31    117.84 o
   0   3   8     1083.38     1062.14     77.50 o
   1   3   8      169.18      194.56     24.24 o
   2   3   8       22.30       39.53      6.97 o
   3   3   8     1331.68     1307.47     61.89 o
   4   3   8     5494.32     5322.02    233.22 o
   5   3   8     6195.14     5744.04    216.89 o
   6   3   8     1036.68     1028.07     42.38 o
   7   3   8      844.42      840.55     61.66 o
   8   3   8     4322.40     4198.88    224.31 o
   9   3   8     1574.46     1479.65    115.48 o
 -11   4   8     1655.44     1128.47    130.28 o
 -10   4   8     3988.22     2644.02    118.20 o
  -9   4   8     1929.95     1409.75     66.22 o
  -8   4   8      558.22      461.22     26.28 o
  -7   4   8     2434.44     2034.91     79.92 o
  -6   4   8     7032.82     5831.65    254.61 o
  -5   4   8      252.79      273.57     20.93 o
  -4   4   8     2199.55     2236.28    176.13 o
  -3   4   8     5567.82     5290.05    236.29 o
  -2   4   8     4227.77     4158.65    235.58 o
  -1   4   8      226.63      273.95     27.10 o
   0   4   8     6257.07     6554.49    290.43 o
   1   4   8     7331.11     7396.16    338.51 o
   2   4   8     1475.99     1518.45     98.29 o
   3   4   8      928.03      908.53     71.07 o
   4   4   8     4254.59     4213.07    469.88 o
   5   4   8     2789.97     2652.00    352.23 o
   6   4   8       17.17       19.78      6.88 o
  -5   5   8     7891.11     5358.49    404.92 o
  -4   5   8     1025.00      756.42     61.35 o
  -3   5   8       15.54       13.71      6.31 o
  -2   5   8     1176.46      893.18    143.27 o
  -1   5   8     1729.16     1527.71     92.68 o
 -14   1   9      576.23      542.20     28.05 o
 -13   1   9     1647.36     1597.09     63.88 o
 -12   1   9     4652.50     4633.32    187.84 o
 -11   1   9     1768.68     2004.15     72.08 o
 -10   1   9      213.92      242.69     13.66 o
  -9   1   9      718.97      724.89     29.24 o
  -8   1   9      128.47      185.90     12.78 o
  -7   1   9     2886.46     3171.03    122.49 o
  -6   1   9     3286.27     3068.27    186.96 o
  -5   1   9      235.59      242.87     15.42 o
  -4   1   9      442.95      528.96     35.58 o
  -3   1   9      228.13      265.11     14.32 o
  -2   1   9      420.52      482.86     37.26 o
  -1   1   9        4.40       29.55      4.52 o
   0   1   9      872.84      944.40     40.73 o
   1   1   9     3536.56     3556.55    168.26 o
   2   1   9     9736.69     9636.06    295.48 o
   3   1   9     7400.88     7158.38    268.68 o
   4   1   9      729.11      746.29     32.82 o
   5   1   9     1415.77     1494.55     69.73 o
   6   1   9     2944.80     3006.32    133.77 o
   7   1   9      537.41      521.24     27.35 o
   8   1   9       13.05       18.05      6.97 o
   9   1   9      117.18      101.91      8.28 o
 -14   2   9      693.91      620.01     59.19 o
 -13   2   9      139.93      139.96     10.01 o
 -12   2   9     1826.50     1616.29     74.44 o
 -11   2   9      513.50      545.61     23.36 o
 -10   2   9     1026.42     1170.72     44.45 o
  -9   2   9    12724.95    13259.01    444.66 o
  -8   2   9    10117.51    10870.50    365.23 o
  -7   2   9      255.54      296.67     15.85 o
  -6   2   9     7503.73     8539.62    321.46 o
  -5   2   9    18652.71    21104.71    788.14 o
  -4   2   9    10753.25    12386.34    467.15 o
  -3   2   9       32.03       56.30     10.79 o
  -2   2   9     2959.21     3530.73    138.64 o
  -1   2   9     5472.12     6119.21    233.97 o
   0   2   9      134.97      159.50     10.64 o
   1   2   9     3702.74     3675.01    126.48 o
   2   2   9     3793.32     4052.70    154.82 o
   3   2   9      365.71      405.72     19.89 o
   4   2   9     1972.47     2020.09     79.30 o
   5   2   9     4328.26     4366.67    165.19 o
   6   2   9     3046.93     3101.70    137.23 o
   7   2   9      578.38      539.63     27.19 o
   8   2   9       27.07       29.44      5.15 o
 -11   3   9      999.66     1079.06     91.67 o
 -10   3   9      102.59       98.51     16.47 o
  -9   3   9     1883.74     2094.31    149.77 o
  -8   3   9     2451.09     2638.23    151.52 o
  -7   3   9     1507.57     1746.69    100.37 o
  -6   3   9      745.17      860.09     45.65 o
  -5   3   9      153.31      181.12     15.51 o
  -4   3   9       68.93       76.60      7.93 o
  -3   3   9     1230.92     1278.29     55.09 o
  -2   3   9     1310.97     1339.35     62.95 o
  -1   3   9      329.01      327.31     27.30 o
   0   3   9       84.53      114.09     10.21 o
   1   3   9        2.95       15.34      5.83 o
   2   3   9      153.24      165.75     13.89 o
   3   3   9        7.15        8.66      6.77 o
   4   3   9      601.65      592.26     30.80 o
   5   3   9     1609.63     1554.24     75.93 o
   6   3   9     1343.23     1153.12    176.84 o
  -8   4   9      632.93      936.15     91.67 o
  -7   4   9        0.01       18.47      8.54 o
  -6   4   9      548.75      471.32     44.75 o
  -5   4   9     5565.08     4890.06    371.72 o
  -4   4   9     2494.72     2429.71    142.95 o
  -3   4   9        5.38       27.00     11.19 o
  -2   4   9      568.95      551.24     41.66 o
  -1   4   9      398.91      346.22     22.40 o
   0   4   9      993.13     1023.45     44.24 o
   1   4   9      906.90      888.06     43.29 o
   2   4   9        9.11       25.79      6.34 o
 -13   0  10        0.02       17.32      7.94 o
 -12   0  10     4475.68     4250.56    324.08 o
 -11   0  10    11494.39    11523.97    611.67 o
 -10   0  10     9687.61    11013.22    582.59 o
  -9   0  10      158.31      234.20     20.98 o
  -8   0  10     8820.74    10483.14    556.04 o
  -7   0  10    18994.96    23228.36   1654.68 o
  -6   0  10     6091.55     7471.23    405.28 o
  -5   0  10     1077.56     1266.00     73.87 o
  -4   0  10     2719.44     3384.35    150.83 o
  -3   0  10      216.91      303.90     22.45 o
  -2   0  10      911.97     1116.99     53.69 o
  -1   0  10     2312.83     2671.90    119.57 o
   0   0  10     2269.91     2836.96    156.43 o
   1   0  10      161.06      166.11     17.33 o
   2   0  10     2349.65     2740.52    150.56 o
   3   0  10     5298.23     5747.81    307.24 o
   4   0  10     2779.18     3027.11    164.59 o
   5   0  10      646.86      681.77     64.96 o
   6   0  10      838.80      857.47     71.46 o
 -12   1  10       58.69       54.34      7.33 o
 -11   1  10       13.55       30.06      5.89 o
 -10   1  10       73.51      101.40      9.36 o
  -9   1  10      284.62      360.98     17.83 o
  -8   1  10      329.17      389.94     18.91 o
  -7   1  10        0.51        6.26      4.04 o
  -6   1  10      249.69      292.22     16.54 o
  -5   1  10       99.31      132.17     10.75 o
  -4   1  10     1953.43     2304.99     80.87 o
  -3   1  10       22.92       48.32      5.35 o
  -2   1  10       42.76       65.67      6.08 o
  -1   1  10     1818.40     2257.30     78.74 o
   0   1  10     3570.98     4051.85    127.69 o
   1   1  10     2931.31     3195.51    107.92 o
   2   1  10        0.25       62.60      8.62 o
   3   1  10     1376.26     1567.75     62.70 o
   4   1  10     2302.21     2535.73    113.62 o
   5   1  10      475.73      496.63     26.23 o
   6   1  10      662.77      672.80     33.04 o
 -11   2  10      835.81      853.10     94.19 o
 -10   2  10      116.26      147.09     15.59 o
  -9   2  10        1.14       12.46      6.32 o
  -8   2  10     1102.19     1352.33     66.35 o
  -7   2  10      348.03      453.62     28.02 o
  -6   2  10      962.31     1198.93     51.99 o
  -5   2  10      173.70      255.68     16.83 o
  -4   2  10     1588.26     1859.56     76.30 o
  -3   2  10      983.31     1198.16     45.88 o
  -2   2  10      842.95     1051.19     40.72 o
  -1   2  10      257.80      284.65     14.97 o
   0   2  10      256.21      273.33     14.35 o
   1   2  10      672.45      732.89     37.20 o
   2   2  10     1957.54     2145.68    102.45 o
   3   2  10      974.39     1035.73     71.97 o
   4   2  10      538.67      518.41     38.07 o
   5   2  10      131.08      130.75     13.86 o
  -8   3  10     1556.67     1333.13    107.55 o
  -7   3  10      165.94      220.12     24.35 o
  -6   3  10      259.97      282.82     25.38 o
  -5   3  10      376.16      435.85     26.89 o
  -4   3  10       69.64       72.58     10.06 o
  -3   3  10     1011.85      900.94     40.47 o
  -2   3  10       11.35       27.13      6.86 o
  -1   3  10     2587.32     2596.96    161.37 o
   0   3  10     9134.91     9581.21    523.74 o
   1   3  10     4337.56     4526.07    228.53 o
   2   3  10      686.53      683.53     52.57 o
   3   3  10      926.32      874.07     83.73 o
  -9   1  11       77.16      107.35     10.39 o
  -8   1  11       49.13       50.58      6.56 o
  -7   1  11      217.69      287.36     15.00 o
  -6   1  11     3097.84     3855.35    133.02 o
  -5   1  11      421.98      571.62     25.60 o
  -4   1  11      280.42      362.47     17.15 o
  -3   1  11     5368.73     6784.67    230.29 o
  -2   1  11    11687.15    14265.29    534.70 o
  -1   1  11     3426.60     4139.75    159.42 o
   0   1  11      111.13      109.63     10.58 o
   1   1  11      620.69      798.92     39.44 o
   2   1  11     1134.23     1241.78     71.71 o
   3   1  11        3.88       18.77      9.38 o
  -7   2  11       29.65       28.96      9.28 o
  -6   2  11     2639.47     2877.42    117.29 o
  -5   2  11     1086.62     1263.28     56.94 o
  -4   2  11     1003.04     1090.46     61.67 o
  -3   2  11     2044.76     2351.53    125.02 o
  -2   2  11     1328.25     1522.36     96.80 o
  -1   2  11        5.63       28.39      6.70 o
   0   2  11      789.30      823.51     62.45 o
   1   2  11      706.70      898.62     75.07 o
 
